# Supplementary material for: (E)-2-[4-(Trifluoro­meth­yl)benzyl­idene]-2,3-dihydro-1H-inden-1-one
Source: Acta Crystallogr Sect E Struct Rep Online. 2012 Jan 31;68(Pt 2):o545–6. doi: 10.1107/S1600536812003157 (PMC3275283; doi:10.1107/S1600536812003157)
Supplement: Supplementary file 1 [file e-68-0o545-sup1.cif]

##############################################################################
#                                                                            #
# This CIF contains the data in a paper accepted for publication in          #
# Acta Crystallographica Section E. It conforms to the requirements of       #
# Notes for Authors for Acta Crystallographica Section E, and has been       #
# peer reviewed under the auspices of the IUCr Commission on Journals.       #
#                                                                            #
# Full details of the Crystallographic Information File format               #
# are given in the paper "The Crystallographic Information File (CIF):       #
# a New Standard Archive File for Crystallography" by S. R. Hall, F. H.      #
# Allen and I. D. Brown [Acta Cryst. (1991), A47, 655-685].                  #
#                                                                            #
# The current version of the core CIF dictionary is obtainable from          #
# ftp://ftp.iucr.org/pub/cif_core.dic.                                       #
#                                                                            #
# Software is freely available for graphical display of the structure(s)     #
# in this CIF. For information consult the CIF software page                 #
# http://www.iucr.org/resources/cif/software.                                #
#                                                                            #
# This file may be used for bona fide research purposes within the           #
# scientific community so long as proper attribution is given to the journal # 
# article from which it was obtained.                                        #
#                                                                            #
##############################################################################
data_global
_audit_creation_method     'form.cif (version 2.0)'
_journal_data_validation_number     ?
_journal_date_recd_electronic     2012-01-17
_journal_date_accepted     2012-01-25
_journal_name_full     'Acta Crystallographica, Section E'
_journal_year     2012
_journal_volume     68
_journal_issue      2
_journal_page_first     o545
_journal_page_last     o546
_journal_paper_category     QO
_journal_paper_doi     10.1107/S1600536812003157
_journal_coeditor_code     LH5408
_publ_contact_author_name     'Ibrahim Abdul Razak'
_publ_contact_author_address
;
School of Physics
Universiti Sains Malaysia
11800 USM, Penang
Malaysia
;
_publ_contact_author_email     arazaki@usm.my
_publ_contact_author_fax     '604 6579150'
_publ_contact_author_phone     '604 6533438'
_publ_section_title
;
(<i>E</i>)-2-[4-(Trifluoromethyl)benzylidene]-2,3-dihydro-1<i>H</i>-inden-1-one
;
loop_
    _publ_author_name
    _publ_author_footnote
    _publ_author_address
    'Ang Chee Wei' .
;
Institute for Research in Molecular Medicine
Universiti Sains Malaysia
Minden 11800, Penang,
Malaysia
;
    'Mohamed Ashraf Ali' .
;
Institute for Research in Molecular Medicine
Universiti Sains Malaysia
Minden 11800, Penang,
Malaysia
;
    'Tan Soo Choon' .
;
Institute for Research in Molecular Medicine
Universiti Sains Malaysia
Minden 11800, Penang,
Malaysia
;
    'Ibrahim Abdul Razak'
;
Thomson Reuters ResearcherID: A-5599-2009.
;
;
School of Physics
Universiti Sains Malaysia
11800 USM, Penang
Malaysia
;
    'Suhana Arshad' .
;
School of Physics
Universiti Sains Malaysia
11800 USM, Penang
Malaysia
;
data_I
_audit_creation_method     SHELXL97
_chemical_name_systematic
;
(<i>E</i>)-2-[4-(Trifluoromethyl)benzylidene]-2,3-dihydro-1<i>H</i>-inden-1-one
;
_chemical_name_common     ?
_chemical_formula_moiety     'C17 H11 F3 O'
_chemical_formula_sum     'C17 H11 F3 O'
_chemical_formula_iupac     'C17 H11 F3 O'
_chemical_formula_weight     288.26
_chemical_melting_point     ?
_symmetry_cell_setting     monoclinic
_symmetry_space_group_name_H-M     'P 21/c'
_symmetry_space_group_name_Hall     '-P 2ybc'
loop_
    _symmetry_equiv_pos_as_xyz
    'x, y, z'
    '-x, y+1/2, -z+1/2'
    '-x, -y, -z'
    'x, -y-1/2, z-1/2'
_cell_length_a     15.6546(13)
_cell_length_b     6.2050(6)
_cell_length_c     14.6546(13)
_cell_angle_alpha     90.00
_cell_angle_beta     113.774(2)
_cell_angle_gamma     90.00
_cell_volume     1302.7(2)
_cell_formula_units_Z     4
_cell_measurement_reflns_used     3626
_cell_measurement_theta_min     2.79
_cell_measurement_theta_max     30.05
_cell_measurement_temperature     100.0(10)
_exptl_crystal_description     plate
_exptl_crystal_colour     colourless
_exptl_crystal_size_max     0.40
_exptl_crystal_size_mid     0.18
_exptl_crystal_size_min     0.10
_exptl_crystal_density_diffrn     1.470
_exptl_crystal_density_meas     ?
_exptl_crystal_density_method     'not measured'
_exptl_crystal_F_000     592
_exptl_absorpt_coefficient_mu     0.120
_exptl_absorpt_correction_type     multi-scan
_exptl_absorpt_process_details     '(SADABS; Bruker, 2009)'
_exptl_absorpt_correction_T_min     0.9540
_exptl_absorpt_correction_T_max     0.9884
_exptl_special_details
;
The crystal was placed in the cold stream of an Oxford Cryosystems Cobra
open-flow nitrogen cryostat (Cosier & Glazer, 1986) operating at 100.0(1) K.
;
_diffrn_ambient_temperature     100.0(10)
_diffrn_radiation_type     MoK\a
_diffrn_radiation_wavelength     0.71073
_diffrn_radiation_source     'fine-focus sealed tube'
_diffrn_radiation_monochromator     graphite
_diffrn_measurement_device_type     'Bruker SMART APEXII CCD'
_diffrn_measurement_method     '\f and \w'
_diffrn_detector_area_resol_mean     ?
_diffrn_reflns_number     10643
_diffrn_reflns_av_R_equivalents     0.0227
_diffrn_reflns_av_sigmaI/netI     0.0317
_diffrn_reflns_theta_min     2.79
_diffrn_reflns_theta_max     30.07
_diffrn_reflns_theta_full     30.07
_diffrn_measured_fraction_theta_max     0.995
_diffrn_measured_fraction_theta_full     0.995
_diffrn_reflns_limit_h_min     -21
_diffrn_reflns_limit_h_max     22
_diffrn_reflns_limit_k_min     -8
_diffrn_reflns_limit_k_max     8
_diffrn_reflns_limit_l_min     -20
_diffrn_reflns_limit_l_max     20
_refine_special_details
;
Refinement of <i>F</i>^2^ against ALL reflections. The weighted <i>R</i>-factor
<i>wR</i> and goodness of fit <i>S</i> are based on <i>F</i>^2^, conventional
<i>R</i>-factors <i>R</i> are based on <i>F</i>, with <i>F</i> set to zero for
negative <i>F</i>^2^. The threshold expression of <i>F</i>^2^ >
\s(<i>F</i>^2^) is used only for calculating <i>R</i>-factors(gt) <i>etc</i>.
and is not relevant to the choice of reflections for refinement.
<i>R</i>-factors based on <i>F</i>^2^ are statistically about twice as large
as those based on <i>F</i>, and <i>R</i>-factors based on ALL data will be
even larger.
;
_reflns_number_total     3804
_reflns_number_gt     3033
_reflns_threshold_expression     I>2\s(I)
_refine_ls_structure_factor_coef     Fsqd
_refine_ls_matrix_type     full
_refine_ls_R_factor_all     0.0602
_refine_ls_R_factor_gt     0.0460
_refine_ls_wR_factor_gt     0.1178
_refine_ls_wR_factor_ref     0.1288
_refine_ls_goodness_of_fit_ref     1.061
_refine_ls_restrained_S_all     1.061
_refine_ls_number_reflns     3804
_refine_ls_number_parameters     190
_refine_ls_number_restraints     0
_refine_ls_hydrogen_treatment     constr
_refine_ls_weighting_scheme     calc
_refine_ls_weighting_details
       'calc w = 1/[\s^2^(Fo^2^)+(0.0567P)^2^+0.6847P] where P=(Fo^2^+2Fc^2^)/3'
_atom_sites_solution_hydrogens     geom
_atom_sites_solution_primary     direct
_atom_sites_solution_secondary     difmap
_refine_ls_shift/su_max     0.000
_refine_ls_shift/su_mean     0.000
_refine_diff_density_max     0.550
_refine_diff_density_min     -0.319
_refine_ls_extinction_method     none
_refine_ls_extinction_coef     ?
loop_
    _atom_type_symbol
    _atom_type_description
    _atom_type_scat_dispersion_real
    _atom_type_scat_dispersion_imag
    _atom_type_scat_source
    'C' 'C' 0.0033 0.0016
                         'International Tables Vol C Tables 4.2.6.8 and 6.1.1.4'
    'H' 'H' 0.0000 0.0000
                         'International Tables Vol C Tables 4.2.6.8 and 6.1.1.4'
    'O' 'O' 0.0106 0.0060
                         'International Tables Vol C Tables 4.2.6.8 and 6.1.1.4'
    'F' 'F' 0.0171 0.0103
                         'International Tables Vol C Tables 4.2.6.8 and 6.1.1.4'
_computing_data_collection     'APEX2 (Bruker, 2009)'
_computing_cell_refinement     'SAINT (Bruker, 2009)'
_computing_data_reduction     'SAINT (Bruker, 2009)'
_computing_structure_solution     'SHELXTL (Sheldrick, 2008)'
_computing_structure_refinement     'SHELXTL (Sheldrick, 2008)'
_computing_molecular_graphics     'SHELXTL (Sheldrick, 2008)'
_computing_publication_material
;
SHELXTL (Sheldrick, 2008) and PLATON (Spek, 2009)
;
loop_
    _atom_site_type_symbol
    _atom_site_label
    _atom_site_fract_x
    _atom_site_fract_y
    _atom_site_fract_z
    _atom_site_U_iso_or_equiv
    _atom_site_adp_type
    _atom_site_calc_flag
    _atom_site_refinement_flags
    _atom_site_occupancy
    _atom_site_symmetry_multiplicity
    _atom_site_disorder_assembly
    _atom_site_disorder_group
    F F1 -0.41885(6) 0.88298(16) 0.17877(8) 0.0335(2) Uani d . 1 1 . .
    F F2 -0.47050(6) 0.62598(19) 0.23994(8) 0.0392(3) Uani d . 1 1 . .
    F F3 -0.45949(7) 0.5856(2) 0.09945(8) 0.0450(3) Uani d . 1 1 . .
    O O1 0.11757(7) 0.05902(17) 0.48959(8) 0.0225(2) Uani d . 1 1 . .
    C C1 0.07259(8) 0.5913(2) 0.37708(10) 0.0170(3) Uani d . 1 1 . .
    H H1A 0.0478 0.6137 0.3041 0.020 Uiso calc R 1 1 . .
    H H1B 0.0544 0.7149 0.4081 0.020 Uiso calc R 1 1 . .
    C C2 0.17752(8) 0.5624(2) 0.42083(9) 0.0158(2) Uani d . 1 1 . .
    C C3 0.24539(9) 0.7074(2) 0.42066(10) 0.0192(3) Uani d . 1 1 . .
    H H3A 0.2285 0.8445 0.3897 0.023 Uiso calc R 1 1 . .
    C C4 0.33894(9) 0.6456(3) 0.46729(10) 0.0221(3) Uani d . 1 1 . .
    H H4A 0.3861 0.7427 0.4680 0.026 Uiso calc R 1 1 . .
    C C5 0.36474(9) 0.4440(3) 0.51297(10) 0.0215(3) Uani d . 1 1 . .
    H H5A 0.4289 0.4062 0.5440 0.026 Uiso calc R 1 1 . .
    C C6 0.29734(9) 0.2987(2) 0.51332(9) 0.0187(3) Uani d . 1 1 . .
    H H6A 0.3141 0.1614 0.5441 0.022 Uiso calc R 1 1 . .
    C C7 0.20371(8) 0.3623(2) 0.46647(9) 0.0154(2) Uani d . 1 1 . .
    C C8 0.12026(8) 0.2400(2) 0.45815(9) 0.0166(3) Uani d . 1 1 . .
    C C9 0.03802(8) 0.3802(2) 0.40223(9) 0.0163(2) Uani d . 1 1 . .
    C C10 -0.04785(8) 0.3083(2) 0.38672(9) 0.0167(2) Uani d . 1 1 . .
    H H10A -0.0496 0.1677 0.4116 0.020 Uiso calc R 1 1 . .
    C C11 -0.13924(8) 0.4128(2) 0.33745(9) 0.0164(2) Uani d . 1 1 . .
    C C12 -0.21766(8) 0.2952(2) 0.33344(9) 0.0159(2) Uani d . 1 1 . .
    H H12A -0.2091 0.1570 0.3637 0.019 Uiso calc R 1 1 . .
    C C13 -0.30716(8) 0.3780(2) 0.28612(9) 0.0173(3) Uani d . 1 1 . .
    H H13A -0.3595 0.2959 0.2829 0.021 Uiso calc R 1 1 . .
    C C14 -0.31963(8) 0.5819(2) 0.24335(9) 0.0166(3) Uani d . 1 1 . .
    C C15 -0.24327(9) 0.7038(2) 0.24696(9) 0.0175(3) Uani d . 1 1 . .
    H H15A -0.2523 0.8430 0.2176 0.021 Uiso calc R 1 1 . .
    C C16 -0.15373(9) 0.6189(2) 0.29410(10) 0.0182(3) Uani d . 1 1 . .
    H H16A -0.1016 0.7016 0.2970 0.022 Uiso calc R 1 1 . .
    C C17 -0.41652(9) 0.6688(3) 0.19105(10) 0.0219(3) Uani d . 1 1 . .
loop_
    _atom_site_aniso_label
    _atom_site_aniso_U_11
    _atom_site_aniso_U_22
    _atom_site_aniso_U_33
    _atom_site_aniso_U_12
    _atom_site_aniso_U_13
    _atom_site_aniso_U_23
    F1 0.0274(4) 0.0258(5) 0.0519(6) 0.0129(4) 0.0208(4) 0.0134(5)
    F2 0.0209(4) 0.0532(7) 0.0507(6) 0.0122(4) 0.0218(4) 0.0260(5)
    F3 0.0284(5) 0.0563(8) 0.0316(5) 0.0171(5) -0.0074(4) -0.0106(5)
    O1 0.0210(4) 0.0179(5) 0.0275(5) -0.0019(4) 0.0086(4) 0.0045(4)
    C1 0.0148(5) 0.0169(6) 0.0181(5) -0.0023(5) 0.0055(4) 0.0026(5)
    C2 0.0156(5) 0.0179(6) 0.0143(5) -0.0030(5) 0.0065(4) -0.0011(5)
    C3 0.0192(6) 0.0195(7) 0.0196(6) -0.0044(5) 0.0086(5) -0.0004(5)
    C4 0.0177(6) 0.0274(8) 0.0227(6) -0.0077(5) 0.0097(5) -0.0034(6)
    C5 0.0143(5) 0.0296(8) 0.0197(6) -0.0025(5) 0.0061(5) -0.0029(6)
    C6 0.0161(5) 0.0218(7) 0.0175(5) -0.0004(5) 0.0059(4) -0.0018(5)
    C7 0.0140(5) 0.0178(6) 0.0145(5) -0.0026(5) 0.0059(4) -0.0015(5)
    C8 0.0145(5) 0.0179(6) 0.0162(5) -0.0016(5) 0.0050(4) -0.0003(5)
    C9 0.0162(5) 0.0154(6) 0.0165(5) -0.0003(5) 0.0059(4) -0.0002(5)
    C10 0.0159(5) 0.0157(6) 0.0176(5) 0.0001(5) 0.0059(4) -0.0002(5)
    C11 0.0141(5) 0.0178(6) 0.0155(5) -0.0006(5) 0.0042(4) 0.0008(5)
    C12 0.0146(5) 0.0157(6) 0.0164(5) -0.0010(5) 0.0053(4) 0.0008(5)
    C13 0.0141(5) 0.0194(6) 0.0186(6) -0.0013(5) 0.0069(4) 0.0002(5)
    C14 0.0149(5) 0.0191(6) 0.0161(5) 0.0032(5) 0.0065(4) 0.0002(5)
    C15 0.0185(6) 0.0163(6) 0.0176(5) 0.0019(5) 0.0071(4) 0.0021(5)
    C16 0.0163(5) 0.0180(6) 0.0190(6) -0.0020(5) 0.0057(4) 0.0023(5)
    C17 0.0174(6) 0.0252(7) 0.0236(6) 0.0059(5) 0.0088(5) 0.0054(6)
_geom_special_details
;
All e.s.d.'s (except the e.s.d. in the dihedral angle between two l.s. planes)
are estimated using the full covariance matrix. The cell e.s.d.'s are taken
into account individually in the estimation of e.s.d.'s in distances, angles
and torsion angles; correlations between e.s.d.'s in cell parameters are only
used when they are defined by crystal symmetry. An approximate (isotropic)
treatment of cell e.s.d.'s is used for estimating e.s.d.'s involving l.s.
planes.
;
loop_
    _geom_bond_atom_site_label_1
    _geom_bond_atom_site_label_2
    _geom_bond_site_symmetry_2
    _geom_bond_distance
    _geom_bond_publ_flag
    F1 C17 . 1.3395(18) ?
    F2 C17 . 1.3365(16) ?
    F3 C17 . 1.3391(18) ?
    O1 C8 . 1.2211(17) ?
    C1 C2 . 1.5141(17) ?
    C1 C9 . 1.5180(19) ?
    C1 H1A . 0.9900 ?
    C1 H1B . 0.9900 ?
    C2 C7 . 1.3912(19) ?
    C2 C3 . 1.3932(18) ?
    C3 C4 . 1.3971(19) ?
    C3 H3A . 0.9500 ?
    C4 C5 . 1.399(2) ?
    C4 H4A . 0.9500 ?
    C5 C6 . 1.3895(19) ?
    C5 H5A . 0.9500 ?
    C6 C7 . 1.4016(17) ?
    C6 H6A . 0.9500 ?
    C7 C8 . 1.4727(17) ?
    C8 C9 . 1.4951(18) ?
    C9 C10 . 1.3460(17) ?
    C10 C11 . 1.4683(17) ?
    C10 H10A . 0.9500 ?
    C11 C16 . 1.4049(19) ?
    C11 C12 . 1.4090(17) ?
    C12 C13 . 1.3871(17) ?
    C12 H12A . 0.9500 ?
    C13 C14 . 1.3907(19) ?
    C13 H13A . 0.9500 ?
    C14 C15 . 1.3974(18) ?
    C14 C17 . 1.4972(17) ?
    C15 C16 . 1.3926(18) ?
    C15 H15A . 0.9500 ?
    C16 H16A . 0.9500 ?
loop_
    _geom_angle_atom_site_label_1
    _geom_angle_atom_site_label_2
    _geom_angle_atom_site_label_3
    _geom_angle_site_symmetry_1
    _geom_angle_site_symmetry_3
    _geom_angle
    _geom_angle_publ_flag
    C2 C1 C9 . . 103.13(11) ?
    C2 C1 H1A . . 111.1 ?
    C9 C1 H1A . . 111.1 ?
    C2 C1 H1B . . 111.1 ?
    C9 C1 H1B . . 111.1 ?
    H1A C1 H1B . . 109.1 ?
    C7 C2 C3 . . 120.00(12) ?
    C7 C2 C1 . . 111.62(11) ?
    C3 C2 C1 . . 128.37(12) ?
    C2 C3 C4 . . 118.14(13) ?
    C2 C3 H3A . . 120.9 ?
    C4 C3 H3A . . 120.9 ?
    C3 C4 C5 . . 121.53(13) ?
    C3 C4 H4A . . 119.2 ?
    C5 C4 H4A . . 119.2 ?
    C6 C5 C4 . . 120.58(12) ?
    C6 C5 H5A . . 119.7 ?
    C4 C5 H5A . . 119.7 ?
    C5 C6 C7 . . 117.46(13) ?
    C5 C6 H6A . . 121.3 ?
    C7 C6 H6A . . 121.3 ?
    C2 C7 C6 . . 122.29(12) ?
    C2 C7 C8 . . 109.90(11) ?
    C6 C7 C8 . . 127.81(13) ?
    O1 C8 C7 . . 127.37(12) ?
    O1 C8 C9 . . 126.09(12) ?
    C7 C8 C9 . . 106.53(11) ?
    C10 C9 C8 . . 118.70(12) ?
    C10 C9 C1 . . 132.43(12) ?
    C8 C9 C1 . . 108.82(10) ?
    C9 C10 C11 . . 130.19(13) ?
    C9 C10 H10A . . 114.9 ?
    C11 C10 H10A . . 114.9 ?
    C16 C11 C12 . . 118.25(11) ?
    C16 C11 C10 . . 124.90(11) ?
    C12 C11 C10 . . 116.85(12) ?
    C13 C12 C11 . . 121.11(12) ?
    C13 C12 H12A . . 119.4 ?
    C11 C12 H12A . . 119.4 ?
    C12 C13 C14 . . 119.48(12) ?
    C12 C13 H13A . . 120.3 ?
    C14 C13 H13A . . 120.3 ?
    C13 C14 C15 . . 120.86(12) ?
    C13 C14 C17 . . 119.19(12) ?
    C15 C14 C17 . . 119.94(12) ?
    C16 C15 C14 . . 119.25(13) ?
    C16 C15 H15A . . 120.4 ?
    C14 C15 H15A . . 120.4 ?
    C15 C16 C11 . . 121.03(12) ?
    C15 C16 H16A . . 119.5 ?
    C11 C16 H16A . . 119.5 ?
    F2 C17 F3 . . 106.87(13) ?
    F2 C17 F1 . . 106.30(12) ?
    F3 C17 F1 . . 105.80(12) ?
    F2 C17 C14 . . 112.52(11) ?
    F3 C17 C14 . . 111.72(12) ?
    F1 C17 C14 . . 113.15(12) ?
loop_
    _geom_torsion_atom_site_label_1
    _geom_torsion_atom_site_label_2
    _geom_torsion_atom_site_label_3
    _geom_torsion_atom_site_label_4
    _geom_torsion_site_symmetry_1
    _geom_torsion_site_symmetry_2
    _geom_torsion_site_symmetry_3
    _geom_torsion_site_symmetry_4
    _geom_torsion
    _geom_torsion_publ_flag
    C9 C1 C2 C7 . . . . -0.08(14) ?
    C9 C1 C2 C3 . . . . -179.37(13) ?
    C7 C2 C3 C4 . . . . -0.10(19) ?
    C1 C2 C3 C4 . . . . 179.14(13) ?
    C2 C3 C4 C5 . . . . 0.2(2) ?
    C3 C4 C5 C6 . . . . -0.1(2) ?
    C4 C5 C6 C7 . . . . 0.02(19) ?
    C3 C2 C7 C6 . . . . 0.01(19) ?
    C1 C2 C7 C6 . . . . -179.36(12) ?
    C3 C2 C7 C8 . . . . 179.18(11) ?
    C1 C2 C7 C8 . . . . -0.18(15) ?
    C5 C6 C7 C2 . . . . 0.03(19) ?
    C5 C6 C7 C8 . . . . -178.99(12) ?
    C2 C7 C8 O1 . . . . 179.80(13) ?
    C6 C7 C8 O1 . . . . -1.1(2) ?
    C2 C7 C8 C9 . . . . 0.36(14) ?
    C6 C7 C8 C9 . . . . 179.48(12) ?
    O1 C8 C9 C10 . . . . 2.5(2) ?
    C7 C8 C9 C10 . . . . -178.09(11) ?
    O1 C8 C9 C1 . . . . -179.86(13) ?
    C7 C8 C9 C1 . . . . -0.41(14) ?
    C2 C1 C9 C10 . . . . 177.55(14) ?
    C2 C1 C9 C8 . . . . 0.30(13) ?
    C8 C9 C10 C11 . . . . 178.11(12) ?
    C1 C9 C10 C11 . . . . 1.1(2) ?
    C9 C10 C11 C16 . . . . 0.8(2) ?
    C9 C10 C11 C12 . . . . -179.53(13) ?
    C16 C11 C12 C13 . . . . 1.41(19) ?
    C10 C11 C12 C13 . . . . -178.26(12) ?
    C11 C12 C13 C14 . . . . -1.11(19) ?
    C12 C13 C14 C15 . . . . 0.38(19) ?
    C12 C13 C14 C17 . . . . 179.09(12) ?
    C13 C14 C15 C16 . . . . 0.01(19) ?
    C17 C14 C15 C16 . . . . -178.69(12) ?
    C14 C15 C16 C11 . . . . 0.3(2) ?
    C12 C11 C16 C15 . . . . -1.01(19) ?
    C10 C11 C16 C15 . . . . 178.63(12) ?
    C13 C14 C17 F2 . . . . 41.38(18) ?
    C15 C14 C17 F2 . . . . -139.90(14) ?
    C13 C14 C17 F3 . . . . -78.84(16) ?
    C15 C14 C17 F3 . . . . 99.88(16) ?
    C13 C14 C17 F1 . . . . 161.88(12) ?
    C15 C14 C17 F1 . . . . -19.40(18) ?
loop_
    _geom_hbond_atom_site_label_D
    _geom_hbond_atom_site_label_H
    _geom_hbond_atom_site_label_A
    _geom_hbond_site_symmetry_A
    _geom_hbond_distance_DH
    _geom_hbond_distance_HA
    _geom_hbond_distance_DA
    _geom_hbond_angle_DHA
    _geom_hbond_publ_flag
    C1 H1B O1 1_565 0.9900 2.4500 3.2713(17) 140.00 yes
    C10 H10A O1 3_556 0.9500 2.5400 3.3566(17) 144.00 yes
    C12 H12A O1 3_556 0.9500 2.4500 3.2765(17) 146.00 yes
    C15 H15A Cg1 2_555 0.9500 2.7800 3.5163(14) 135.00 yes
    C3 H3A Cg2 2_555 0.9500 2.8100 3.5035(15) 130.00 yes
_iucr_refine_instructions_details
;
TITL AS1N7 in P2(1)/c (100K)
CELL 0.71073  15.6546   6.2050  14.6546  90.000 113.774  90.000
ZERR    4.00   0.0013   0.0006   0.0013   0.000   0.002   0.000
LATT  1
SYMM -X, 0.5+Y, 0.5-Z
SFAC C H O F
UNIT 68 44 4 12
TEMP -173.000
SIZE 0.098 0.182 0.398
OMIT 3 4 4
OMIT 3 4 3
L.S. 10
BOND $H
FMAP 2 2 60
PLAN 20
ACTA
CONF
WGHT    0.056700    0.684700
FVAR       0.54426
F1    4   -0.418846    0.882980    0.178767    11.00000    0.02735    0.02582 =
         0.05195    0.01340    0.02081    0.01291
F2    4   -0.470502    0.625980    0.239944    11.00000    0.02094    0.05324 =
         0.05068    0.02599    0.02182    0.01223
F3    4   -0.459486    0.585631    0.099446    11.00000    0.02835    0.05627 =
         0.03159   -0.01062   -0.00736    0.01713
O1    3    0.117575    0.059024    0.489590    11.00000    0.02105    0.01792 =
         0.02746    0.00447    0.00860   -0.00190
C1    1    0.072588    0.591287    0.377076    11.00000    0.01478    0.01689 =
         0.01807    0.00258    0.00546   -0.00229
AFIX  23
H1A   2    0.047757    0.613715    0.304058    11.00000   -1.20000
H1B   2    0.054431    0.714928    0.408090    11.00000   -1.20000
AFIX   0
C2    1    0.177519    0.562389    0.420831    11.00000    0.01560    0.01793 =
         0.01429   -0.00105    0.00646   -0.00298
C3    1    0.245393    0.707407    0.420659    11.00000    0.01924    0.01946 =
         0.01961   -0.00043    0.00863   -0.00442
AFIX  43
H3A   2    0.228536    0.844489    0.389695    11.00000   -1.20000
AFIX   0
C4    1    0.338942    0.645608    0.467295    11.00000    0.01770    0.02740 =
         0.02267   -0.00342    0.00974   -0.00766
AFIX  43
H4A   2    0.386129    0.742700    0.468009    11.00000   -1.20000
AFIX   0
C5    1    0.364743    0.444031    0.512973    11.00000    0.01433    0.02957 =
         0.01971   -0.00293    0.00608   -0.00251
AFIX  43
H5A   2    0.428903    0.406196    0.544022    11.00000   -1.20000
AFIX   0
C6    1    0.297343    0.298698    0.513319    11.00000    0.01606    0.02179 =
         0.01748   -0.00176    0.00588   -0.00038
AFIX  43
H6A   2    0.314090    0.161446    0.544133    11.00000   -1.20000
AFIX   0
C7    1    0.203710    0.362326    0.466472    11.00000    0.01399    0.01783 =
         0.01450   -0.00149    0.00592   -0.00256
C8    1    0.120258    0.240029    0.458150    11.00000    0.01448    0.01790 =
         0.01622   -0.00025    0.00504   -0.00160
C9    1    0.038022    0.380249    0.402226    11.00000    0.01618    0.01542 =
         0.01651   -0.00022    0.00586   -0.00030
C10   1   -0.047850    0.308308    0.386722    11.00000    0.01585    0.01573 =
         0.01758   -0.00021    0.00592    0.00005
AFIX  43
H10A  2   -0.049606    0.167728    0.411586    11.00000   -1.20000
AFIX   0
C11   1   -0.139237    0.412829    0.337445    11.00000    0.01410    0.01779 =
         0.01548    0.00085    0.00422   -0.00062
C12   1   -0.217665    0.295236    0.333445    11.00000    0.01459    0.01571 =
         0.01640    0.00084    0.00527   -0.00102
AFIX  43
H12A  2   -0.209104    0.156958    0.363671    11.00000   -1.20000
AFIX   0
C13   1   -0.307162    0.377958    0.286119    11.00000    0.01411    0.01935 =
         0.01863    0.00020    0.00687   -0.00127
AFIX  43
H13A  2   -0.359528    0.295929    0.282945    11.00000   -1.20000
AFIX   0
C14   1   -0.319633    0.581926    0.243352    11.00000    0.01487    0.01908 =
         0.01605    0.00018    0.00649    0.00322
C15   1   -0.243273    0.703810    0.246960    11.00000    0.01846    0.01630 =
         0.01760    0.00212    0.00706    0.00187
AFIX  43
H15A  2   -0.252349    0.843032    0.217582    11.00000   -1.20000
AFIX   0
C16   1   -0.153725    0.618895    0.294103    11.00000    0.01631    0.01795 =
         0.01900    0.00227    0.00573   -0.00201
AFIX  43
H16A  2   -0.101623    0.701599    0.297001    11.00000   -1.20000
AFIX   0
C17   1   -0.416524    0.668830    0.191054    11.00000    0.01736    0.02515 =
         0.02360    0.00541    0.00883    0.00585
HKLF 4 1 0 0 1 0 -1 0 1 0 0
REM  AS1N7 in P2(1)/c (100K)
REM R1 =  0.0460 for   3033 Fo > 4sig(Fo)  and  0.0602 for all   3804 data
REM    190 parameters refined using      0 restraints
END
WGHT      0.0567      0.6844
REM Highest difference peak  0.550,  deepest hole -0.319,  1-sigma level  0.059
Q1    1  -0.0589  0.4105  0.4427  11.00000  0.05    0.55
Q2    1   0.0403  0.4799  0.4553  11.00000  0.05    0.54
Q3    1  -0.3631  0.6380  0.2217  11.00000  0.05    0.43
Q4    1  -0.4829  0.4829  0.1254  11.00000  0.05    0.42
Q5    1   0.1965  0.4722  0.4568  11.00000  0.05    0.40
Q6    1   0.1635  0.2987  0.4 (Sheldrick, 2008)612  11.00000  0.05    0.39
Q7    1  -0.2004  0.6708  0.2813  11.00000  0.05    0.38
Q8    1  -0.2617  0.3379  0.3053  11.00000  0.05    0.37
Q9    1  -0.1775  0.3371  0.3258  11.00000  0.05    0.36
Q10   1   0.2974  0.6771  0.4565  11.00000  0.05    0.35
Q11   1   0.0786  0.3178  0.4402  11.00000  0.05    0.34
Q12   1   0.2415  0.3340  0.4848  11.00000  0.05    0.32
Q13   1  -0.2805  0.6295  0.2398  11.00000  0.05    0.31
Q14   1   0.3252  0.3791  0.5016  11.00000  0.05    0.30
Q15   1   0.1275  0.5820  0.3946  11.00000  0.05    0.30
Q16   1   0.0404  0.5008  0.3820  11.00000  0.05    0.29
Q17   1  -0.3075  0.4690  0.2609  11.00000  0.05    0.29
Q18   1  -0.1577  0.5079  0.3019  11.00000  0.05    0.28
Q19   1   0.2067  0.6425  0.4171  11.00000  0.05    0.28
Q20   1  -0.0967  0.3718  0.3558  11.00000  0.05    0.28
;
