# Supplementary material for: (E)-2-[4-(Trifluoro­meth­yl)benzyl­idene]-2,3-dihydro-1H-inden-1-one
Source: Acta Crystallogr Sect E Struct Rep Online. 2012 Jan 31;68(Pt 2):o545–6. doi: 10.1107/S1600536812003157 (PMC3275283; doi:10.1107/S1600536812003157)
Supplement: Supplementary file 2 [file e-68-0o545-Isup2.hkl]

# 
# h,k,l, Fc-squared, Fo-squared, sigma(Fo-squared) and status flag 
# 
data_I
_shelx_title ' AS1N7 in P2(1)/c (100K)' 
_shelx_refln_list_code          4 
_shelx_F_calc_maximum      184.42 
_exptl_crystal_F_000       592.00 
_reflns_d_resolution_high  0.7093 
 
loop_ 
 _symmetry_equiv_pos_as_xyz 
 'x, y, z' 
 '-x, y+1/2, -z+1/2' 
 '-x, -y, -z' 
 'x, -y-1/2, z-1/2' 
 
_cell_length_a    15.6546 
_cell_length_b     6.2050 
_cell_length_c    14.6546 
_cell_angle_alpha  90.000 
_cell_angle_beta  113.774 
_cell_angle_gamma  90.000 
 
_shelx_F_squared_multiplier     1.000 
 
loop_ 
 _refln_index_h 
 _refln_index_k 
 _refln_index_l 
 _refln_F_squared_calc 
 _refln_F_squared_meas 
 _refln_F_squared_sigma 
 _refln_observed_status 
   2   0   0      562.99      543.67     15.29 o 
   3   0   0     1662.32     1767.52     26.59 o 
   4   0   0      282.97      214.39      4.02 o 
   5   0   0      390.59      461.66      7.73 o 
   6   0   0      129.78       68.76      6.48 o 
   7   0   0      117.94       75.22      2.98 o 
   8   0   0      740.92      866.91     17.71 o 
   9   0   0      890.52      816.08     13.70 o 
  10   0   0      524.66      509.22     11.63 o 
  11   0   0     1282.38     1182.96     24.25 o 
  12   0   0      443.94      431.85      8.66 o 
  13   0   0        7.41        4.45      1.57 o 
  14   0   0      152.10      142.29      4.59 o 
  15   0   0        5.29        4.47      1.79 o 
  16   0   0        3.00        6.67      3.09 o 
  17   0   0      428.92      431.55     11.07 o 
  18   0   0      414.42      413.38     10.95 o 
  19   0   0      136.37      146.21      7.22 o 
  20   0   0        3.66       -0.35      3.13 o 
   1   1   0     1283.55     1261.08     24.58 o 
   3   1   0     3643.18     3607.83     56.48 o 
   4   1   0     3967.39     3919.50     46.19 o 
   5   1   0      339.50      319.06      3.91 o 
   6   1   0     5070.29     5184.85     55.44 o 
   7   1   0        2.47        2.67      0.62 o 
   8   1   0       38.27       36.03      1.21 o 
   9   1   0        3.44        2.94      0.79 o 
  10   1   0       75.39       74.08      2.09 o 
  11   1   0      518.48      452.46      6.15 o 
  12   1   0       68.59       77.49      3.19 o 
  13   1   0       42.35       44.40      1.92 o 
  14   1   0       20.72       16.88      1.47 o 
  15   1   0        2.32        3.13      1.32 o 
  16   1   0       84.42       85.99      3.29 o 
  17   1   0       36.09       44.67      2.73 o 
  18   1   0        0.00       -0.55      1.62 o 
  19   1   0       59.72       61.93      4.94 o 
  20   1   0       91.33       89.35      6.99 o 
   0   2   0      806.90      628.58     19.03 o 
   1   2   0      141.66      123.26      3.72 o 
   2   2   0     1674.37     1857.79     51.31 o 
   5   2   0      182.98      199.84      4.61 o 
   6   2   0     1368.11     1595.55     22.32 o 
   7   2   0       36.57       28.91      1.55 o 
   8   2   0       15.34       23.07      1.37 o 
   9   2   0       49.03       60.99      2.20 o 
  10   2   0        2.30        2.18      1.16 o 
  11   2   0      472.53      393.30      6.29 o 
  12   2   0        1.09        1.09      1.14 o 
  13   2   0        5.28        3.61      1.77 o 
  14   2   0        0.53        1.39      1.70 o 
  15   2   0       47.73       51.17      5.07 o 
  16   2   0        1.91        1.56      3.12 o 
  17   2   0       32.05       38.98      3.44 o 
  18   2   0       10.82       13.74      2.94 o 
  19   2   0        2.25        2.28      2.47 o 
   1   3   0      437.85      434.28     10.30 o 
   2   3   0     1398.43      934.56     27.65 o 
   3   3   0     1357.07     1289.00     38.21 o 
   4   3   0     1422.83     1382.26     29.05 o 
   5   3   0     1182.03     1115.90     19.45 o 
   6   3   0       11.35        9.04      7.92 o 
   7   3   0      227.89      223.93      5.73 o 
   8   3   0      252.14      248.46      5.09 o 
   9   3   0      423.99      429.88      7.71 o 
  10   3   0       90.75       90.43      3.17 o 
  11   3   0      140.11      152.83      4.16 o 
  12   3   0        0.10        3.55      1.72 o 
  13   3   0       10.54        6.84      1.69 o 
  14   3   0       30.40       31.52      2.43 o 
  15   3   0        1.59        3.41      2.07 o 
  16   3   0       11.08        5.32      3.08 o 
  17   3   0      153.19      160.70      5.98 o 
  18   3   0      408.57      427.20     10.55 o 
   0   4   0     4574.24     4893.92    134.70 o 
   1   4   0      652.23      642.15     17.33 o 
   2   4   0      644.14      520.65     12.66 o 
   3   4   0       15.50        6.04      3.05 o 
   4   4   0        2.50        2.14      1.70 o 
   5   4   0       23.24       22.83      2.39 o 
   6   4   0      146.23      133.57      6.23 o 
   7   4   0      140.55      127.08      4.40 o 
   8   4   0     1270.18     1284.00     23.05 o 
   9   4   0        3.97        0.92      1.73 o 
  10   4   0       44.28       28.51      3.54 o 
  11   4   0       83.53       60.56      5.12 o 
  12   4   0       16.20       17.69      3.85 o 
  13   4   0       12.45       14.73      3.05 o 
  14   4   0       15.37       16.61      3.73 o 
  15   4   0       55.61       63.58      6.72 o 
  16   4   0      136.19      135.27      7.23 o 
  17   4   0       80.23       97.91      5.29 o 
   1   5   0        3.75        1.71      1.40 o 
   2   5   0       26.11       16.88      2.37 o 
   3   5   0        4.37        3.82      1.66 o 
   4   5   0     1233.12     1207.92     21.99 o 
   5   5   0      461.95      447.28     10.16 o 
   6   5   0      197.00      205.98      6.20 o 
   7   5   0      123.76      122.20      8.73 o 
   8   5   0      287.91      256.57      9.46 o 
   9   5   0      154.31      137.68      8.45 o 
  10   5   0       67.12       68.45      5.61 o 
  11   5   0      105.44      112.94      6.63 o 
  12   5   0        0.93        1.70      2.73 o 
  13   5   0        6.13        3.05      3.28 o 
  14   5   0        5.53        8.18      4.62 o 
  15   5   0      170.06      189.08     13.20 o 
  16   5   0       11.20        6.56      4.75 o 
   0   6   0      467.37      384.52     16.00 o 
   1   6   0       84.35       86.45      4.95 o 
   2   6   0       18.77       26.49      3.29 o 
   3   6   0      133.76      153.81      6.56 o 
   4   6   0      333.79      373.70     12.88 o 
   5   6   0      214.94      213.21      8.64 o 
   6   6   0       43.94       47.87      4.85 o 
   7   6   0       34.98       45.45      4.77 o 
   8   6   0       41.12       39.32      4.42 o 
   9   6   0        1.43        2.39      2.54 o 
  10   6   0        0.25        1.94      2.59 o 
  11   6   0        0.05       -1.19      4.98 o 
  12   6   0       13.72       19.08      5.12 o 
  13   6   0       52.61       58.78      6.17 o 
  14   6   0       14.66       15.46      5.40 o 
   1   7   0        6.65        8.98      2.63 o 
   2   7   0       33.78       18.50      2.58 o 
   3   7   0       25.35       24.95      3.81 o 
   4   7   0       71.59       65.30      5.62 o 
   5   7   0       42.06       42.07     10.73 o 
   6   7   0       39.19       31.86      4.49 o 
   7   7   0      111.81      139.70      7.68 o 
   8   7   0       15.10       21.89      4.30 o 
   9   7   0       28.66       29.41      4.65 o 
  10   7   0       26.37       23.38      4.41 o 
  11   7   0        1.32        2.85      3.30 o 
  12   7   0        3.35        2.18      3.61 o 
   0   8   0       31.01       24.82      3.94 o 
   1   8   0        8.38        7.83      3.16 o 
   2   8   0       53.56       56.76      5.49 o 
   3   8   0        0.74        0.25      2.62 o 
   4   8   0        2.98        7.45      3.28 o 
   5   8   0        1.21        4.00      3.12 o 
   6   8   0       24.27       22.98      4.28 o 
   7   8   0       34.87       35.95      5.19 o 
   8   8   0       26.92       19.30      4.37 o 
 -20   1   1       63.08       73.37      5.36 o 
 -19   1   1       63.96       59.62      3.23 o 
 -18   1   1      245.97      254.13      6.55 o 
 -17   1   1       16.37       12.40      2.10 o 
 -16   1   1       24.86       32.11      3.00 o 
 -15   1   1       94.28       85.53      2.60 o 
 -14   1   1      460.66      473.24      6.66 o 
 -13   1   1       16.19       17.03      1.42 o 
 -12   1   1      227.59      233.62      3.97 o 
 -11   1   1      118.01      118.48      2.64 o 
 -10   1   1       61.68       98.86      2.70 o 
  -9   1   1        4.62        6.10      0.84 o 
  -8   1   1     2006.21     2085.76     20.96 o 
  -7   1   1       75.64       85.16      2.22 o 
  -6   1   1     1965.99     2017.66     21.70 o 
  -5   1   1      892.23      894.91     10.95 o 
  -4   1   1      398.33      378.52      5.54 o 
  -3   1   1     1311.66     1274.27     34.46 o 
  -2   1   1     2929.28     2939.06     46.00 o 
  -1   1   1     4518.53     4700.89     72.97 o 
   0   1   1     5763.69     5869.30    157.55 o 
   1   1   1      556.96      508.09     15.05 o 
   2   1   1      411.03      435.69     13.38 o 
   3   1   1     1744.82     1882.55     29.94 o 
   4   1   1        0.01        0.88      0.45 o 
   5   1   1     2632.21     2910.49     34.09 o 
   6   1   1     4577.18     4879.25     48.12 o 
   7   1   1     2615.82     2648.06     26.58 o 
   8   1   1        0.51        6.51      0.80 o 
   9   1   1     2586.28     2561.59     25.74 o 
  10   1   1       41.56       46.93      1.73 o 
  11   1   1      260.88      263.82      4.60 o 
  12   1   1     1081.41     1056.51     12.58 o 
  13   1   1       16.73       24.06      1.56 o 
  14   1   1       39.88       31.75      1.94 o 
  15   1   1       18.80       16.05      2.26 o 
  16   1   1       19.06       25.54      2.18 o 
  17   1   1       19.56       24.48      2.38 o 
  18   1   1        4.56        4.19      2.09 o 
  19   1   1       31.70       31.81      3.97 o 
 -20   2   1       45.03       38.17      3.80 o 
 -19   2   1      110.73      107.81      5.21 o 
 -18   2   1      255.03      264.74     13.22 o 
 -17   2   1        6.92        9.75      2.43 o 
 -16   2   1        0.23        2.19      1.93 o 
 -15   2   1        0.00       -1.33      2.51 o 
 -14   2   1      463.11      442.18      8.26 o 
 -13   2   1      877.22      780.67     12.50 o 
 -12   2   1       27.84       14.72      1.44 o 
 -11   2   1      119.98      133.29      2.68 o 
 -10   2   1      404.47      398.70      6.98 o 
  -9   2   1      292.12      288.88      5.98 o 
  -8   2   1      486.41      473.66      6.87 o 
  -7   2   1      113.30      136.21      2.72 o 
  -6   2   1      328.10      294.01     16.86 o 
  -5   2   1     1027.24      875.34    150.74 o 
  -4   2   1      588.16      621.11     13.40 o 
  -3   2   1      146.42      122.91      4.46 o 
  -2   2   1     1694.57     1717.95     33.96 o 
  -1   2   1       28.76       31.69      3.48 o 
   0   2   1     1413.22     1406.81     28.01 o 
   1   2   1     2508.20     2475.26     67.60 o 
   2   2   1        3.06       17.50      1.74 o 
   3   2   1     3766.79     3763.54    101.78 o 
   4   2   1       32.75       14.62      1.35 o 
   5   2   1      602.08      576.83      8.76 o 
   6   2   1     2370.06     2429.65     29.40 o 
   7   2   1      319.74      319.01      4.99 o 
   8   2   1      593.70      571.03      9.12 o 
   9   2   1      133.47      134.33      4.95 o 
  10   2   1      249.90      240.88      4.51 o 
  11   2   1     1100.25      982.82     14.77 o 
  12   2   1      324.41      267.98      5.97 o 
  13   2   1       98.51      100.13      4.13 o 
  14   2   1       61.54       49.73      3.33 o 
  15   2   1      425.09      411.32     10.29 o 
  16   2   1       54.49       52.62      3.71 o 
  17   2   1       85.63       82.24      4.62 o 
  18   2   1      217.31      239.63      7.32 o 
  19   2   1       52.10       60.25      5.17 o 
 -19   3   1       17.68       15.60      3.16 o 
 -18   3   1        3.74        1.25      2.44 o 
 -17   3   1       11.26        8.00      2.50 o 
 -16   3   1       90.31       91.73      4.66 o 
 -15   3   1        6.29        6.42      2.63 o 
 -14   3   1       22.32       23.72      3.63 o 
 -13   3   1       27.35       24.76      2.11 o 
 -12   3   1      531.12      399.12      7.41 o 
 -11   3   1      124.43      102.65      5.27 o 
 -10   3   1       15.66       15.43      1.68 o 
  -9   3   1      155.28      160.88      3.98 o 
  -7   3   1       24.43       27.27      1.99 o 
  -6   3   1      173.48      152.00      4.35 o 
  -5   3   1        0.04       -0.41      0.74 o 
  -4   3   1        0.04        2.73      1.10 o 
  -3   3   1       51.16       29.53      1.91 o 
  -2   3   1       97.75      115.79      4.16 o 
  -1   3   1     1664.46     1701.70     34.30 o 
   0   3   1     2703.92     1951.67     54.84 o 
   2   3   1      200.66      239.40     17.52 o 
   3   3   1      119.80      138.25      4.64 o 
   4   3   1      498.82      556.98     17.15 o 
   5   3   1      181.99      176.87     12.66 o 
   6   3   1       67.05       34.51      3.04 o 
   7   3   1      176.61      166.32      4.50 o 
   8   3   1       11.64       13.82      1.51 o 
   9   3   1        0.00       -1.22      1.22 o 
  10   3   1        2.35        9.49      1.64 o 
  11   3   1      366.40      322.45      6.54 o 
  12   3   1       40.15       33.47      3.45 o 
  13   3   1       37.07       28.91      3.06 o 
  14   3   1       32.56       25.55      2.43 o 
  15   3   1        1.71        3.46      2.05 o 
  16   3   1        0.88       -0.86      2.06 o 
  17   3   1        0.77        4.63      2.41 o 
  18   3   1        0.00        0.94      3.94 o 
 -18   4   1      455.70      526.89     18.78 o 
 -17   4   1        5.55        7.13      3.49 o 
 -16   4   1        8.92       10.30      3.47 o 
 -15   4   1        2.75       -0.59      7.12 o 
 -14   4   1        3.21       -0.57      2.54 o 
 -13   4   1       13.50       17.44      3.15 o 
 -12   4   1       83.02       67.35      7.56 o 
 -11   4   1      411.33      370.85     15.21 o 
 -10   4   1       27.61       29.37      2.62 o 
  -9   4   1      121.36      112.18      4.72 o 
  -8   4   1      445.19      430.32      9.66 o 
  -7   4   1       96.00       94.29      3.85 o 
  -6   4   1      222.20      244.21      6.34 o 
  -5   4   1      205.00      201.75      5.55 o 
  -4   4   1        8.30       10.54      1.56 o 
  -3   4   1       76.71       93.61      4.43 o 
  -2   4   1      949.50     1063.66     23.06 o 
  -1   4   1      184.90      203.01      6.45 o 
   0   4   1       51.62       63.10      3.42 o 
   1   4   1        2.39        6.46      1.53 o 
   2   4   1      381.37      380.08     17.01 o 
   3   4   1       30.14       45.00      3.11 o 
   4   4   1      169.32      157.97      5.59 o 
   5   4   1        3.32        2.79      1.17 o 
   6   4   1     2265.10     2148.58     60.63 o 
   7   4   1      694.40      671.46     17.12 o 
   8   4   1      282.44      258.68      9.03 o 
   9   4   1      118.96      114.97      5.99 o 
  10   4   1      107.69      105.24      7.60 o 
  11   4   1       61.48       47.50      4.76 o 
  12   4   1      104.26       88.51      6.25 o 
  13   4   1       27.57       36.17      3.95 o 
  14   4   1        7.02       11.60      3.36 o 
  15   4   1       10.06       13.30      3.89 o 
  16   4   1       19.14       25.23      3.29 o 
  17   4   1       50.82       60.83      6.01 o 
 -16   5   1       86.74      108.36     11.21 o 
 -15   5   1        0.06        0.38      3.83 o 
 -14   5   1      223.30      223.73     13.81 o 
 -13   5   1       20.09       30.04      5.95 o 
 -12   5   1        0.01        0.94      2.42 o 
 -11   5   1       17.58       16.25      3.65 o 
 -10   5   1       29.14       23.03      3.67 o 
  -9   5   1       26.49       28.18      3.79 o 
  -8   5   1       47.91       42.86      3.23 o 
  -7   5   1      332.31      308.48      8.02 o 
  -6   5   1      752.20      702.52     14.28 o 
  -5   5   1      200.62      187.39      5.80 o 
  -4   5   1      240.65      224.50      6.32 o 
  -3   5   1       92.40       71.40      3.52 o 
  -2   5   1       27.52       22.02      2.69 o 
  -1   5   1       28.57       26.71      2.82 o 
   0   5   1        0.15        0.24      2.32 o 
   1   5   1      103.51       98.83      4.75 o 
   2   5   1       86.07       99.90      4.80 o 
   3   5   1       24.59       14.57      2.36 o 
   4   5   1      411.06      439.97     11.90 o 
   5   5   1     1048.51     1013.67     19.10 o 
   6   5   1     1214.48     1198.59     27.91 o 
   7   5   1      241.92      259.88      9.54 o 
   8   5   1        3.82        7.73      2.42 o 
   9   5   1      290.08      267.93      9.94 o 
  10   5   1       54.09       62.81      5.57 o 
  11   5   1       42.77       52.71      7.50 o 
  12   5   1      219.17      222.52      9.62 o 
  13   5   1       58.84       58.50      5.79 o 
  14   5   1        2.78       16.94      5.25 o 
  15   5   1       76.39       88.34     10.06 o 
  16   5   1      105.48       99.80     10.95 o 
 -15   6   1      205.15      227.26     15.20 o 
 -14   6   1      323.98      335.49     18.21 o 
 -13   6   1        5.25        0.91      3.46 o 
 -12   6   1       73.35       66.72      6.17 o 
 -11   6   1        1.05        3.64      2.89 o 
 -10   6   1      281.25      307.20     11.43 o 
  -9   6   1       37.04       38.15      7.05 o 
  -8   6   1       11.47       12.95      3.52 o 
  -7   6   1       35.09       28.47      4.51 o 
  -6   6   1        1.34        4.79      1.79 o 
  -5   6   1      182.93      169.99      5.94 o 
  -4   6   1      139.60      136.37      5.22 o 
  -3   6   1      184.97      172.15      5.83 o 
  -2   6   1      244.23      212.93      7.83 o 
  -1   6   1       56.57       50.68      4.26 o 
   0   6   1       74.43       59.80      4.54 o 
   1   6   1      280.65      244.78      8.51 o 
   2   6   1      995.77      956.54     24.75 o 
   3   6   1       43.54       54.99      4.37 o 
   4   6   1      232.07      236.27      9.12 o 
   5   6   1       87.46       68.14      5.46 o 
   6   6   1      359.15      345.98     11.89 o 
   7   6   1      121.87      134.30     10.55 o 
   8   6   1        9.46        4.56      3.18 o 
   9   6   1        1.50        2.98      2.68 o 
  10   6   1       34.31       49.44     10.74 o 
  11   6   1       78.49       89.99      9.00 o 
  12   6   1       39.49       44.39      5.26 o 
  13   6   1       86.45       80.66      7.02 o 
  14   6   1        3.73        3.65      4.35 o 
 -12   7   1        7.69        9.59      6.07 o 
 -11   7   1       11.52       10.74      3.82 o 
 -10   7   1       91.99      104.81      9.40 o 
  -9   7   1       56.58       66.42      6.21 o 
  -8   7   1       37.64       34.16      5.90 o 
  -7   7   1        5.12        8.86      3.10 o 
  -6   7   1        0.05        1.55      2.60 o 
  -5   7   1       40.01       43.16      4.73 o 
  -4   7   1       43.49       35.77      4.58 o 
  -3   7   1        0.38        0.41      1.76 o 
  -2   7   1       40.00       45.54      3.63 o 
  -1   7   1       62.70       48.96      4.46 o 
   0   7   1        1.96        3.66      2.34 o 
   1   7   1       54.62       40.52      5.35 o 
   2   7   1       36.32       45.77      6.65 o 
   3   7   1       37.08       40.71      4.59 o 
   4   7   1       18.91       11.51      3.21 o 
   5   7   1        0.38       -1.27      2.68 o 
   6   7   1       57.32       71.46      6.26 o 
   7   7   1        0.22        4.17      2.94 o 
   8   7   1        7.21        6.69      3.15 o 
   9   7   1      267.76      327.48     12.73 o 
  10   7   1      244.89      262.19     11.38 o 
  11   7   1        0.37        1.56      3.26 o 
  -8   8   1       35.68       45.95      5.57 o 
  -7   8   1       58.24       48.63      5.70 o 
  -6   8   1        5.77        8.82      3.47 o 
  -5   8   1        4.81        6.64      3.12 o 
  -4   8   1        1.10        3.76      3.00 o 
  -3   8   1        5.79       10.87      3.39 o 
  -2   8   1       26.05       37.05     10.98 o 
  -1   8   1       45.57       45.84      5.02 o 
   0   8   1        1.30       -0.29      3.57 o 
   1   8   1       12.63       12.63      4.62 o 
   2   8   1      141.33      165.55     12.30 o 
   3   8   1        6.32        4.20      4.39 o 
   4   8   1       74.79       82.49      6.81 o 
   5   8   1      129.14      156.29      8.73 o 
   6   8   1       13.00       11.36      6.17 o 
   7   8   1        0.97        0.48      2.97 o 
 -20   0   2        6.44       11.25      3.87 o 
 -19   0   2      309.97      324.12      9.14 o 
 -18   0   2        0.34        0.50      2.63 o 
 -17   0   2        0.27       -1.12      2.56 o 
 -16   0   2      295.47      318.55      7.55 o 
 -15   0   2        7.87       12.48      2.91 o 
 -14   0   2      168.92      170.11      4.96 o 
 -13   0   2     3489.16     3243.02     50.21 o 
 -12   0   2     2656.29     2401.72     37.59 o 
 -11   0   2     1724.86     1537.00     24.67 o 
 -10   0   2      129.56      122.46      3.63 o 
  -9   0   2      423.70      408.80      7.64 o 
  -8   0   2     1200.80     1166.20     18.63 o 
  -7   0   2     1160.52     1353.59     26.37 o 
  -5   0   2     6544.76     6654.38    122.97 o 
  -4   0   2       44.32       59.08      3.08 o 
  -1   0   2      935.94     1007.94     28.97 o 
   1   0   2    11432.50    11859.20    211.72 o 
   2   0   2     2655.94     2547.03     38.15 o 
   3   0   2     6227.86     6314.41     82.03 o 
   4   0   2     6623.01     6540.96     75.66 o 
   5   0   2     2383.98     2547.79     33.26 o 
   6   0   2        0.61        4.74      0.93 o 
   7   0   2      293.60      331.34      6.31 o 
   8   0   2       32.46       17.16      1.81 o 
   9   0   2        6.35        0.86      2.60 o 
  10   0   2        0.00        0.79      0.78 o 
  11   0   2      257.07      255.62      5.95 o 
  12   0   2      206.05      218.01      5.93 o 
  13   0   2       46.21       54.13      3.04 o 
  14   0   2       92.02      106.87      4.83 o 
  15   0   2       87.78       85.51      4.56 o 
  16   0   2       54.25       45.30      3.89 o 
  17   0   2      182.57      205.87     16.12 o 
  18   0   2      681.96      706.36     16.26 o 
  19   0   2      137.76      148.51      8.56 o 
 -20   1   2       18.13       22.01      2.42 o 
 -19   1   2      183.43      207.12      5.39 o 
 -18   1   2        0.55       -1.44      1.50 o 
 -17   1   2        4.01        3.78      1.43 o 
 -16   1   2       50.07       43.96      2.38 o 
 -15   1   2       17.17       24.14      1.63 o 
 -14   1   2       68.78       73.76      2.43 o 
 -13   1   2     2742.21     2466.56     27.36 o 
 -12   1   2      250.28      212.24      3.75 o 
 -11   1   2      349.85      361.14      5.15 o 
 -10   1   2      131.87      128.30      2.59 o 
  -9   1   2       32.02       33.93      1.33 o 
  -8   1   2      290.36      293.06      4.00 o 
  -7   1   2      205.54      188.62      2.56 o 
  -6   1   2      488.64      483.22      6.78 o 
  -5   1   2      135.41      134.65      2.93 o 
  -4   1   2     1763.16     1726.29     22.98 o 
  -3   1   2      714.17      720.34     11.54 o 
  -2   1   2     8214.24     7923.50    123.04 o 
  -1   1   2       90.86      103.79      2.73 o 
   0   1   2     5068.23     4792.74    129.33 o 
   1   1   2       55.79       70.16      3.64 o 
   2   1   2       11.94        8.54      0.81 o 
   3   1   2        3.22        5.97      0.59 o 
   4   1   2      783.71      756.38      8.45 o 
   5   1   2     2456.23     2521.58     25.17 o 
   6   1   2       21.90       19.65      1.17 o 
   7   1   2      191.14      186.11      2.73 o 
   8   1   2      195.34      182.05      3.04 o 
   9   1   2      720.53      695.59      7.83 o 
  10   1   2       12.36       13.39      1.19 o 
  11   1   2     3142.73     2831.35     31.02 o 
  12   1   2     1047.49      938.51     12.38 o 
  13   1   2      337.13      278.99      4.98 o 
  14   1   2        7.93       10.53      1.90 o 
  15   1   2       25.26       30.59      2.24 o 
  16   1   2       50.05       52.34      3.15 o 
  17   1   2        2.98        3.71      1.91 o 
  18   1   2        1.16        1.87      2.96 o 
  19   1   2       63.52       65.87      5.19 o 
 -20   2   2       40.26       47.81      4.12 o 
 -19   2   2        0.02        0.92      2.44 o 
 -18   2   2        0.19        2.84      2.32 o 
 -17   2   2      218.63      209.38      6.43 o 
 -16   2   2        0.35       -1.78      1.78 o 
 -15   2   2       39.36       31.54      2.86 o 
 -14   2   2        0.25        0.61      1.07 o 
 -13   2   2        0.00        3.51      1.11 o 
 -12   2   2       16.24       11.30      1.27 o 
 -11   2   2       32.99       27.85      1.36 o 
 -10   2   2       20.23       18.29      1.07 o 
  -9   2   2      241.88      237.10      4.77 o 
  -8   2   2      588.91      623.27      9.46 o 
  -7   2   2     2111.12     2286.08     43.44 o 
  -6   2   2      813.95      858.74     12.63 o 
  -5   2   2       29.70       43.14      4.09 o 
  -4   2   2       20.75       20.58      1.86 o 
  -3   2   2     1106.26      933.04    138.49 o 
  -2   2   2       10.40        6.39      0.88 o 
  -1   2   2       64.26       42.37      2.06 o 
   1   2   2        7.57       17.76      1.68 o 
   2   2   2      225.05      249.75      6.03 o 
   3   2   2      113.12      114.44      3.41 o 
   4   2   2       25.70       27.67      1.71 o 
   5   2   2     1460.20     1635.33     20.06 o 
   6   2   2        1.13       -0.58      0.58 o 
   7   2   2      181.91      172.11      3.30 o 
   8   2   2       25.73       20.20      1.37 o 
   9   2   2        7.31        6.13      1.10 o 
  10   2   2      365.44      382.54      7.10 o 
  11   2   2      337.02      385.67      8.22 o 
  12   2   2        4.66        6.14      1.56 o 
  13   2   2       30.66       43.60      3.07 o 
  14   2   2        0.62       -1.84      2.32 o 
  15   2   2       23.24       19.70      2.61 o 
  16   2   2        9.20        8.85      3.16 o 
  17   2   2       18.06       32.28      6.33 o 
  18   2   2        1.76        1.65      3.07 o 
 -19   3   2       67.32       80.33      4.98 o 
 -18   3   2      165.97      164.20      6.16 o 
 -17   3   2        8.75        9.29      3.88 o 
 -16   3   2       12.79        9.33      2.37 o 
 -15   3   2       97.32      102.80      4.46 o 
 -14   3   2        4.99        4.12      1.93 o 
 -13   3   2      160.34      152.89      4.19 o 
 -12   3   2        0.48       -0.13      1.94 o 
 -11   3   2       28.96       23.01      2.24 o 
 -10   3   2        9.17        6.90      1.53 o 
  -8   3   2        2.03        1.38      1.05 o 
  -7   3   2        1.24        1.58      0.89 o 
  -6   3   2       72.65       61.08      2.75 o 
  -5   3   2       29.70       35.96      2.24 o 
  -4   3   2      594.30      617.79     11.57 o 
  -3   3   2       43.70       36.08      2.11 o 
  -2   3   2     1199.49     1216.49     20.61 o 
  -1   3   2     1380.70     1185.31    130.39 o 
   0   3   2      498.06      514.61     17.29 o 
   1   3   2     1391.07     1316.95     26.99 o 
   2   3   2       10.60       15.09      1.57 o 
   3   3   2        3.45       -0.05      0.57 o 
   4   3   2       17.30       18.80      1.75 o 
   5   3   2       71.46       76.69      3.25 o 
   6   3   2      268.71      259.96      7.50 o 
   7   3   2     1944.45     1892.93     26.76 o 
   8   3   2       86.07       80.53      2.91 o 
   9   3   2       11.44       11.95      1.64 o 
  10   3   2       53.84       58.66      2.84 o 
  11   3   2      111.39      103.56      3.62 o 
  12   3   2      254.67      256.34      5.92 o 
  13   3   2      119.39      109.55      4.39 o 
  14   3   2      157.36      161.87      6.72 o 
  15   3   2       99.13       95.43      4.63 o 
  16   3   2        8.63        7.04      2.53 o 
  17   3   2       84.57       93.51      5.13 o 
  18   3   2      152.22      173.88     12.44 o 
 -18   4   2      144.06      168.15      9.26 o 
 -17   4   2       30.89       28.41      5.73 o 
 -16   4   2       11.90       14.18      5.63 o 
 -15   4   2        4.72        7.18      3.14 o 
 -14   4   2       87.95       85.20      5.71 o 
 -13   4   2       84.69       62.08      4.83 o 
 -12   4   2       45.49       38.99      5.80 o 
 -11   4   2      201.59      169.86     10.19 o 
 -10   4   2       59.77       69.62      3.80 o 
  -9   4   2      277.69      293.75      7.56 o 
  -8   4   2        2.17        2.36      1.56 o 
  -7   4   2     1668.90     1585.81     27.59 o 
  -6   4   2      324.87      287.91      7.10 o 
  -5   4   2      103.68      104.72      3.87 o 
  -4   4   2      405.34      445.09      9.41 o 
  -3   4   2      147.45      132.22      4.18 o 
  -2   4   2       31.99       43.31      2.58 o 
  -1   4   2       89.74       92.91      4.15 o 
   0   4   2     1117.74     1141.72     24.47 o 
   1   4   2      403.92      409.86     10.46 o 
   2   4   2      703.56      728.83     16.59 o 
   3   4   2      917.92      875.43     23.01 o 
   4   4   2       26.97       24.92      2.90 o 
   6   4   2      167.36      159.84      6.69 o 
   7   4   2      235.74      246.11      8.67 o 
   8   4   2       13.71       13.43      2.63 o 
   9   4   2       35.14       28.18      3.49 o 
  10   4   2        0.56        1.65      2.12 o 
  11   4   2       49.02       54.21      4.96 o 
  12   4   2       35.94       39.91      7.20 o 
  13   4   2      112.63      117.15      5.27 o 
  14   4   2       11.12        5.22      2.88 o 
  15   4   2       85.44       89.10      4.07 o 
  16   4   2       24.98       27.17      3.44 o 
 -17   5   2        8.56        3.10      7.48 o 
 -16   5   2      112.44      105.37     11.03 o 
 -15   5   2      174.11      191.15     13.04 o 
 -14   5   2       80.68       64.48      8.40 o 
 -13   5   2        7.27        2.10      3.39 o 
 -12   5   2        2.27        1.13      3.20 o 
 -11   5   2        0.81        2.53      2.44 o 
 -10   5   2        3.61        3.93      2.48 o 
  -9   5   2      730.98      702.76     14.65 o 
  -8   5   2      109.68      108.00      4.57 o 
  -7   5   2      160.53      154.62      5.43 o 
  -6   5   2       83.17       81.58      3.95 o 
  -5   5   2      583.10      558.78     11.85 o 
  -4   5   2      100.47      108.53      4.30 o 
  -3   5   2      626.30      628.37     12.80 o 
  -2   5   2        6.04        9.53      1.69 o 
  -1   5   2       88.62       90.26      4.56 o 
   0   5   2      131.57      152.56      5.92 o 
   1   5   2       96.36      104.41      9.24 o 
   2   5   2        5.08        7.23      2.62 o 
   3   5   2     1155.07     1206.66     26.48 o 
   4   5   2        1.18       -0.07      2.76 o 
   5   5   2       49.86       45.96      6.04 o 
   6   5   2      589.05      575.49     15.97 o 
   7   5   2      184.58      175.56      7.73 o 
   8   5   2      405.52      371.34     12.14 o 
   9   5   2      106.96      114.95      6.62 o 
  10   5   2       59.86       56.29      5.43 o 
  11   5   2        2.46        2.56      2.97 o 
  12   5   2       88.94       96.10      7.53 o 
  13   5   2       87.31       93.86      9.47 o 
  14   5   2       63.31       77.62      9.41 o 
  15   5   2       12.56        7.14      4.33 o 
 -15   6   2        1.67        6.37      4.54 o 
 -14   6   2        8.35        9.39      5.17 o 
 -13   6   2       71.96       66.66      8.56 o 
 -12   6   2       22.70       32.49      5.74 o 
 -11   6   2       46.58       53.44      5.45 o 
 -10   6   2       64.38       55.02      5.37 o 
  -9   6   2       17.97       15.23      3.35 o 
  -8   6   2      230.32      233.56     15.07 o 
  -7   6   2       18.87       10.74      2.21 o 
  -6   6   2      248.56      218.46      6.81 o 
  -5   6   2       80.44       70.45      4.81 o 
  -4   6   2      116.84      110.41      4.68 o 
  -3   6   2      380.46      370.39     12.57 o 
  -2   6   2        3.98        1.85      1.59 o 
  -1   6   2        0.45       -0.87      1.34 o 
   0   6   2        3.93        4.04      2.01 o 
   1   6   2       44.39       42.63      3.91 o 
   2   6   2      213.42      227.88     12.36 o 
   3   6   2        5.67        7.91      3.64 o 
   4   6   2        0.00        2.76      3.05 o 
   5   6   2      192.97      184.20     14.56 o 
   6   6   2       47.63       51.88      5.22 o 
   7   6   2       86.55       75.87      7.97 o 
   8   6   2       27.87       35.30      4.32 o 
   9   6   2        0.50        2.34      2.76 o 
  10   6   2       83.48       83.29      6.74 o 
  11   6   2      102.91       83.97      7.00 o 
  12   6   2       32.59       28.46      4.60 o 
  13   6   2       19.32       10.32      9.55 o 
 -12   7   2        0.59       -1.15      4.59 o 
 -11   7   2        0.18        3.64      5.90 o 
 -10   7   2       39.18       38.51      5.20 o 
  -9   7   2       14.77        8.66      4.27 o 
  -8   7   2       12.99       13.56      5.21 o 
  -7   7   2       63.73       67.15      6.99 o 
  -6   7   2       30.79       22.02      3.74 o 
  -5   7   2       28.30       29.11      3.09 o 
  -4   7   2        0.59       -0.28      1.66 o 
  -3   7   2       16.62       16.42      2.57 o 
  -2   7   2        5.04        2.43      1.83 o 
  -1   7   2       26.18       30.80      3.07 o 
   0   7   2       23.15       26.77      4.07 o 
   1   7   2       25.65       27.18      5.49 o 
   2   7   2       28.53       19.52      5.08 o 
   3   7   2        1.50        0.11      3.28 o 
   4   7   2        6.69        3.14      5.22 o 
   5   7   2       27.09       24.97      4.20 o 
   6   7   2        6.59        5.95      2.95 o 
   7   7   2       92.76       96.92      7.48 o 
   8   7   2        3.25        2.83      3.11 o 
   9   7   2       24.66       29.00      4.71 o 
  10   7   2        7.49       13.89      4.44 o 
  11   7   2        0.06       -2.35      3.34 o 
  -8   8   2        0.30        3.17      3.38 o 
  -7   8   2      107.35      109.49      7.83 o 
  -6   8   2      144.08      160.69      8.51 o 
  -5   8   2        3.22        8.07      3.33 o 
  -4   8   2        0.51        2.05      2.64 o 
  -3   8   2       38.64       41.21      3.92 o 
  -2   8   2        7.93        6.64      4.31 o 
  -1   8   2        1.79        1.68      3.80 o 
   0   8   2       37.58       48.07      7.39 o 
   1   8   2       10.65       14.41      5.12 o 
   2   8   2        0.00        3.31      2.96 o 
   3   8   2       66.91       67.27      6.31 o 
   4   8   2       79.58       88.08      7.28 o 
   5   8   2      195.05      210.81     10.18 o 
   6   8   2       13.08       17.37      4.25 o 
   7   8   2       36.59       39.08      5.39 o 
 -21   1   3       25.17       32.63      3.70 o 
 -20   1   3       14.11       17.68      2.49 o 
 -19   1   3        1.77        3.04      1.82 o 
 -18   1   3        6.84       10.21      1.73 o 
 -17   1   3       54.76       54.58      2.70 o 
 -16   1   3       10.24        9.14      1.53 o 
 -15   1   3        0.00       -1.10      1.43 o 
 -14   1   3        9.55        9.46      1.29 o 
 -13   1   3      307.40      297.50      4.73 o 
 -12   1   3      113.47      109.81      2.67 o 
 -11   1   3     1121.63     1030.87     12.10 o 
 -10   1   3        2.25        2.73      0.86 o 
  -9   1   3      113.36      147.32      2.59 o 
  -8   1   3       41.26       46.84      1.64 o 
  -7   1   3     6045.84     6448.99    117.71 o 
  -6   1   3      168.42      186.27      3.25 o 
  -5   1   3     1210.63     1226.01     23.78 o 
  -4   1   3      180.41      222.45      3.72 o 
  -3   1   3     2656.41     2858.98     42.78 o 
  -2   1   3     1094.44     1008.01     19.05 o 
  -1   1   3    16145.52    16472.16    249.56 o 
   0   1   3     1432.86     1338.63     25.21 o 
   1   1   3       20.95       12.46      0.92 o 
   2   1   3        9.95       18.47      1.12 o 
   3   1   3       58.65       66.13      1.60 o 
   4   1   3     2326.77     2483.37     29.24 o 
   5   1   3       38.53       33.38      1.08 o 
   6   1   3      920.22      967.83     10.27 o 
   7   1   3       21.81       26.48      1.09 o 
   8   1   3        2.80        1.17      0.60 o 
   9   1   3       77.61       84.08      2.02 o 
  10   1   3        4.49        5.04      1.20 o 
  11   1   3      302.90      322.08      5.36 o 
  12   1   3      137.63      136.33      3.46 o 
  13   1   3      194.98      165.98      3.71 o 
  14   1   3        6.40        6.79      1.42 o 
  15   1   3        6.68        9.75      2.34 o 
  16   1   3       15.09       16.68      2.27 o 
  17   1   3       54.24       48.38      4.43 o 
  18   1   3       29.77       29.21      5.45 o 
 -20   2   3       30.59       36.97      3.77 o 
 -19   2   3       32.66       38.05      5.20 o 
 -18   2   3       35.88       41.55      4.63 o 
 -17   2   3        7.31        6.79      1.92 o 
 -16   2   3       47.33       42.26      2.89 o 
 -15   2   3       14.91       10.72      1.54 o 
 -14   2   3        0.73        2.91      1.16 o 
 -13   2   3      597.52      507.17      7.63 o 
 -12   2   3      775.52      692.07      9.64 o 
 -11   2   3       21.15       18.44      1.30 o 
 -10   2   3      552.73      561.04      7.55 o 
  -9   2   3      122.73      121.12      4.39 o 
  -8   2   3       26.69       27.60      2.13 o 
  -7   2   3      216.25      184.92      4.44 o 
  -6   2   3      730.16      742.43     12.69 o 
  -5   2   3      647.39      675.51     10.07 o 
  -4   2   3     1141.90     1137.74     30.01 o 
  -3   2   3      667.37      688.07     14.68 o 
  -2   2   3      216.43      247.51      6.10 o 
  -1   2   3     1143.82     1363.97     26.92 o 
   0   2   3       38.78       66.85      2.28 o 
   1   2   3        3.50        8.38      0.78 o 
   2   2   3      193.65      215.40      5.26 o 
   3   2   3      137.46      154.60      7.22 o 
   4   2   3      103.09      100.10      2.16 o 
   5   2   3       73.59       62.64      1.68 o 
   6   2   3        8.88        8.52      1.17 o 
   7   2   3      430.43      448.62      6.64 o 
   8   2   3      260.42      248.29      5.14 o 
   9   2   3        3.91        5.35      1.38 o 
  10   2   3       78.99       82.86      3.18 o 
  11   2   3     1055.82      897.55     15.97 o 
  12   2   3       40.72       33.25      2.38 o 
  13   2   3      133.87      133.32      4.83 o 
  14   2   3      122.10      129.09      4.91 o 
  15   2   3        4.61        2.63      2.03 o 
  16   2   3      199.61      196.88      8.18 o 
  17   2   3      363.66      359.81     11.26 o 
  18   2   3        3.13       -1.95      3.85 o 
 -20   3   3        0.62        0.67      2.59 o 
 -19   3   3        5.10        3.42      2.61 o 
 -18   3   3        0.68       -1.51      2.13 o 
 -17   3   3        1.35       -1.04      2.09 o 
 -16   3   3        2.90       -0.18      2.65 o 
 -15   3   3       40.38       25.24      2.35 o 
 -14   3   3       15.29       15.44      1.97 o 
 -13   3   3      343.10      300.47      7.55 o 
 -12   3   3      126.41      111.31      4.26 o 
 -11   3   3       14.25        8.63      2.48 o 
 -10   3   3      103.29       94.72      7.49 o 
  -9   3   3       53.99       47.35      3.11 o 
  -8   3   3      261.92      263.54      5.29 o 
  -7   3   3        4.32        1.14      0.91 o 
  -6   3   3       88.12       93.96      3.39 o 
  -5   3   3      540.53      610.78     11.60 o 
  -4   3   3        6.82       10.18      1.38 o 
  -3   3   3       27.31       43.14      2.23 o 
  -2   3   3        6.04       11.46      1.25 o 
  -1   3   3     1467.40     1567.67     31.88 o 
   0   3   3       23.40       26.66      2.05 o 
   1   3   3      628.06      665.14     99.55 o 
   2   3   3      351.52      399.00     12.42 o 
   3   3   3       18.03       24.65      1.88 o 
   4   3   3       29.85       40.70      2.29 o 
   5   3   3        6.25        7.47      1.26 o 
   6   3   3        1.75        5.60      1.57 o 
   7   3   3       19.59       24.70      1.81 o 
   8   3   3      120.19      132.18      4.65 o 
   9   3   3      358.54      360.48      6.94 o 
  10   3   3      189.35      152.89      4.26 o 
  11   3   3        9.37        6.55      1.72 o 
  12   3   3       30.21       30.50      2.50 o 
  13   3   3        7.04        7.40      2.15 o 
  14   3   3        3.31       -0.32      1.61 o 
  15   3   3      107.46      106.58      5.00 o 
  16   3   3        0.03       -0.47      2.28 o 
  17   3   3       51.55       60.68      4.41 o 
 -19   4   3        0.28        4.46      4.77 o 
 -18   4   3        0.05       -2.08      3.36 o 
 -17   4   3        4.46        1.68      3.38 o 
 -16   4   3      196.03      200.96      8.46 o 
 -15   4   3        0.02        1.71      2.70 o 
 -14   4   3       74.08       61.58      4.88 o 
 -13   4   3        1.05       -0.73      2.91 o 
 -12   4   3       24.89       23.04      2.49 o 
 -11   4   3      668.90      618.85     15.92 o 
 -10   4   3      140.74      134.61      5.90 o 
  -9   4   3      647.31      558.23     11.82 o 
  -8   4   3        0.73        0.19      1.27 o 
  -7   4   3      187.47      152.23      4.88 o 
  -6   4   3       98.69       92.97      3.70 o 
  -5   4   3      555.24      552.21     11.20 o 
  -4   4   3       10.59       10.59      1.56 o 
  -3   4   3      542.47      576.26     11.34 o 
  -2   4   3      649.90      654.25     13.42 o 
  -1   4   3      171.74      199.64      9.93 o 
   0   4   3      529.50      571.01     13.58 o 
   1   4   3       83.17       81.16      6.32 o 
   2   4   3       60.30       58.79      3.85 o 
   4   4   3       42.29       -0.12      1.37 o 
   5   4   3        0.21        0.86      2.45 o 
   6   4   3       94.61       87.30      8.38 o 
   7   4   3        7.92       10.64      2.42 o 
   8   4   3      273.68      256.49      9.28 o 
   9   4   3       73.47       82.79     11.77 o 
  10   4   3      370.95      377.65     28.35 o 
  11   4   3       12.04        5.97      2.68 o 
  12   4   3       11.43       16.91      4.51 o 
  13   4   3        0.09        1.96      2.20 o 
  14   4   3        4.86        5.44      2.40 o 
  15   4   3        0.12        2.08      1.96 o 
  16   4   3       88.53       94.29      6.32 o 
 -17   5   3        2.64       -0.07      3.40 o 
 -16   5   3        0.77        0.76      3.50 o 
 -15   5   3        0.27        3.37      3.85 o 
 -14   5   3        4.33        3.60      3.67 o 
 -13   5   3        1.73        0.55      3.15 o 
 -12   5   3        5.79        6.18      3.73 o 
 -11   5   3        0.10        4.37      2.96 o 
 -10   5   3        0.00        0.23      1.54 o 
  -9   5   3      388.40      379.19      9.46 o 
  -8   5   3        9.28       10.18      1.97 o 
  -7   5   3     3153.28     2982.48     49.72 o 
  -6   5   3       12.30       13.61      2.06 o 
  -5   5   3      387.87      421.33      9.65 o 
  -4   5   3       32.44       28.44      2.52 o 
  -3   5   3      227.46      194.65      5.73 o 
  -2   5   3      188.44      167.47      5.17 o 
  -1   5   3       18.17       12.78      1.73 o 
   0   5   3      322.25      323.55      7.58 o 
   1   5   3       22.33       15.10      2.61 o 
   2   5   3      105.31       95.51      4.62 o 
   3   5   3       53.55       56.55      6.50 o 
   4   5   3     1327.69     1280.57     41.24 o 
   5   5   3        5.09        7.45      3.48 o 
   6   5   3       52.23       43.88      5.74 o 
   7   5   3        5.43        3.94      2.29 o 
   8   5   3      122.54      115.19     13.15 o 
   9   5   3        0.25        5.36      2.70 o 
  10   5   3       34.79       28.71      4.09 o 
  11   5   3      282.31      279.06     10.94 o 
  12   5   3      241.57      250.47     17.65 o 
  13   5   3       72.58       63.87      6.10 o 
  14   5   3       72.29       82.54      9.54 o 
  15   5   3        6.31       11.86      5.08 o 
 -15   6   3      163.49      162.87     12.72 o 
 -14   6   3       83.44       82.10      9.86 o 
 -13   6   3        0.14        5.42      4.01 o 
 -12   6   3       11.39        8.52      4.14 o 
 -11   6   3      208.69      202.33      8.95 o 
 -10   6   3        5.20        3.71      3.10 o 
  -9   6   3       26.00       27.92      3.42 o 
  -8   6   3        6.35        6.18      1.88 o 
  -7   6   3       17.01       12.50      2.37 o 
  -6   6   3        2.93        4.43      1.77 o 
  -5   6   3        0.00        0.34      1.52 o 
  -4   6   3       22.11       25.77      2.73 o 
  -3   6   3      295.94      276.14      7.58 o 
  -2   6   3      249.06      220.98      6.53 o 
  -1   6   3       12.12        9.03      1.84 o 
   0   6   3      109.52      108.49      6.58 o 
   1   6   3      191.31      165.38     10.51 o 
   2   6   3      161.45      142.45      9.87 o 
   3   6   3      152.40      144.58     10.06 o 
   4   6   3        1.08        2.98      3.54 o 
   5   6   3       61.15       52.57      5.16 o 
   6   6   3      324.31      340.77     11.97 o 
   7   6   3       19.22       21.10      4.02 o 
   8   6   3      110.19      133.96      7.55 o 
   9   6   3        6.48        9.27      3.34 o 
  10   6   3        0.27        4.50      3.13 o 
  11   6   3        9.14        3.27      3.29 o 
  12   6   3       53.74       57.56      6.21 o 
  13   6   3       27.66       28.68      5.02 o 
 -13   7   3       19.29       21.27      6.16 o 
 -12   7   3       31.39       39.68      7.40 o 
 -11   7   3      392.45      408.51     14.20 o 
 -10   7   3        0.12        7.45      3.38 o 
  -9   7   3       66.84       70.00      8.79 o 
  -8   7   3       10.85        9.32      3.14 o 
  -7   7   3      326.91      333.89      9.47 o 
  -6   7   3        0.00        2.69      2.05 o 
  -5   7   3       11.54        6.90      2.63 o 
  -4   7   3       37.91       39.51      3.45 o 
  -3   7   3      506.68      535.08     12.41 o 
  -2   7   3        0.12        2.15      1.80 o 
  -1   7   3      248.45      205.29     12.30 o 
   0   7   3       93.84      100.70      8.83 o 
   1   7   3       76.51       78.30      8.62 o 
   2   7   3       12.05        6.80      4.19 o 
   3   7   3        2.30        2.32      3.98 o 
   4   7   3       16.65       15.04      4.94 o 
   5   7   3        0.22        0.54      6.48 o 
   6   7   3       36.82       36.91      9.22 o 
   7   7   3        0.99        3.55      4.50 o 
   8   7   3       26.21       23.90      4.39 o 
   9   7   3      142.12      158.57      8.86 o 
  10   7   3        6.86        9.53      3.77 o 
  -8   8   3        9.85       12.47      3.86 o 
  -7   8   3       18.35       11.33      3.75 o 
  -6   8   3       19.20       20.72      4.91 o 
  -5   8   3        4.28        8.57      3.30 o 
  -4   8   3       38.89       40.35      4.73 o 
  -3   8   3        6.81        6.22      4.21 o 
  -2   8   3        1.72        3.50      3.99 o 
  -1   8   3       32.36       25.30      6.06 o 
   0   8   3        3.74        7.47      4.50 o 
   1   8   3       25.82       37.92      6.97 o 
   2   8   3       50.85       66.55      9.01 o 
   3   8   3       42.75       42.54      5.22 o 
   4   8   3       35.89       34.94      5.11 o 
   5   8   3        0.83        4.23      3.40 o 
   6   8   3      101.56      132.35      8.73 o 
 -21   0   4      126.63      124.32      6.41 o 
 -20   0   4       30.13       29.97      6.70 o 
 -19   0   4      116.06      119.81      4.86 o 
 -18   0   4      185.20      197.97      5.89 o 
 -17   0   4      444.16      449.83      9.64 o 
 -16   0   4       59.07       61.64      3.65 o 
 -15   0   4      210.33      205.31      5.63 o 
 -14   0   4      484.96      501.83      9.98 o 
 -13   0   4      163.51      149.77      4.72 o 
 -12   0   4        4.35       10.87      1.79 o 
 -11   0   4      132.05      126.27      3.98 o 
 -10   0   4      742.47      715.16     12.39 o 
  -9   0   4       23.70       11.72      1.39 o 
  -8   0   4     5290.45     4865.62     73.17 o 
  -7   0   4      153.93      166.82      3.83 o 
  -5   0   4      308.38      318.56      9.59 o 
  -4   0   4     1309.25     1204.30     23.14 o 
  -3   0   4     4292.97     4816.46     88.86 o 
  -2   0   4    34011.51    33532.74    615.66 o 
  -1   0   4    23582.02    23489.04    431.39 o 
   0   0   4     3604.61     3952.74     72.95 o 
   1   0   4      523.60      716.80     14.04 o 
   2   0   4      431.24      419.21      8.76 o 
   3   0   4      305.43      242.73      5.70 o 
   4   0   4     1145.68     1286.31     20.51 o 
   5   0   4     4825.75     5028.47     76.99 o 
   7   0   4      764.94      687.95     82.92 o 
   8   0   4        2.51       -0.36      0.51 o 
   9   0   4     2442.13     2202.58    162.16 o 
  10   0   4      651.97      602.61     11.03 o 
  11   0   4       74.35       78.69      4.12 o 
  12   0   4       43.30       39.55      3.29 o 
  13   0   4       32.43       26.19      2.99 o 
  14   0   4        0.14       -3.03      4.00 o 
  15   0   4      233.24      227.24      7.40 o 
  16   0   4      354.32      370.40     11.60 o 
  17   0   4        0.24        1.67      5.92 o 
  18   0   4        9.17       11.54      3.82 o 
 -21   1   4        0.26       -1.75      1.75 o 
 -20   1   4       94.68       97.45      5.08 o 
 -19   1   4        7.12        5.76      1.83 o 
 -18   1   4      218.12      221.48      4.98 o 
 -17   1   4        2.17       -0.12      1.32 o 
 -16   1   4       54.15       55.30      2.60 o 
 -15   1   4        0.09        0.01      1.20 o 
 -14   1   4      136.64      141.36      3.35 o 
 -13   1   4       83.68       67.93      3.02 o 
 -12   1   4     2470.37     2317.13     25.64 o 
 -11   1   4      769.33      760.02      9.27 o 
 -10   1   4       99.30      101.41      2.27 o 
  -9   1   4       33.25       28.44      1.20 o 
  -8   1   4       20.46       34.81      1.27 o 
  -7   1   4      249.14      280.92      4.29 o 
  -6   1   4      351.55      340.43      4.84 o 
  -5   1   4       14.98       21.70      1.79 o 
  -4   1   4       51.99       63.28      1.98 o 
  -3   1   4     1506.16     1537.28     20.61 o 
  -2   1   4     7938.55     8168.47    106.02 o 
  -1   1   4    20110.24    20552.46    266.73 o 
   0   1   4     2675.49     2676.15     40.30 o 
   1   1   4      281.20      315.97      4.78 o 
   2   1   4       46.04       43.78      1.96 o 
   3   1   4      107.82       97.15      4.13 o 
   4   1   4       70.96       81.44      1.59 o 
   5   1   4     1143.50     1161.49     12.12 o 
   6   1   4      345.77      345.91      4.30 o 
   7   1   4        7.73        7.70      0.81 o 
   8   1   4      226.54      226.48      3.66 o 
   9   1   4      127.90      139.26      3.55 o 
  10   1   4       36.12       37.88      1.71 o 
  11   1   4       29.04       25.95      1.71 o 
  12   1   4       27.59       28.51      1.84 o 
  13   1   4        1.99        1.66      1.25 o 
  14   1   4       22.68       21.16      1.96 o 
  15   1   4       60.97       70.44      3.42 o 
  16   1   4       44.49       50.30      7.85 o 
  17   1   4      177.95      188.85     10.57 o 
 -20   2   4        1.92        1.06      2.39 o 
 -19   2   4      318.40      349.81      9.07 o 
 -18   2   4       28.37       38.52      3.05 o 
 -17   2   4       29.95       28.45      3.07 o 
 -16   2   4       13.57       12.49      2.04 o 
 -15   2   4       22.24       20.63      2.04 o 
 -14   2   4        0.00       -0.18      1.05 o 
 -13   2   4      207.95      184.76      3.88 o 
 -12   2   4       67.43       67.73      2.36 o 
 -11   2   4       36.90       46.59      4.37 o 
 -10   2   4      117.56       99.88      3.34 o 
  -9   2   4      177.20      201.42      4.22 o 
  -8   2   4      197.39      260.35      4.77 o 
  -7   2   4     1388.06     1472.80     24.01 o 
  -6   2   4      239.45      242.49      5.23 o 
  -5   2   4      158.40      193.35      4.31 o 
  -4   2   4      111.17      112.46      3.21 o 
  -3   2   4        0.01        0.90      0.83 o 
  -1   2   4      726.70      769.30     16.10 o 
   0   2   4       14.17       26.91      1.61 o 
   1   2   4        1.05        0.00      1.48 o 
   2   2   4       28.03       25.14      2.04 o 
   3   2   4      539.90      646.56     13.76 o 
   4   2   4      292.37      337.77      6.47 o 
   5   2   4       14.28       19.52      1.64 o 
   6   2   4       60.04       53.71      2.32 o 
   7   2   4       41.99       51.26      2.39 o 
   8   2   4      413.95      401.07      7.25 o 
   9   2   4       12.91       10.01      1.62 o 
  10   2   4      115.08       89.48      5.21 o 
  11   2   4       83.63       81.57      3.48 o 
  12   2   4        8.93        8.14      1.71 o 
  13   2   4       48.41       53.43      3.50 o 
  14   2   4        1.44        0.36      1.90 o 
  15   2   4       11.55       15.23      3.16 o 
  16   2   4        0.06        2.15      2.86 o 
  17   2   4       14.61       16.88      4.07 o 
 -20   3   4      296.71      307.88      8.90 o 
 -19   3   4      129.65      149.29      6.02 o 
 -18   3   4        0.91        0.03      2.29 o 
 -17   3   4        2.70        5.40      2.26 o 
 -16   3   4        0.19       -1.48      1.48 o 
 -15   3   4       13.48       19.62      2.84 o 
 -14   3   4       60.77       67.57      4.04 o 
 -13   3   4      155.47      148.61      5.27 o 
 -12   3   4      180.79      176.82      5.36 o 
 -11   3   4       40.46       40.75      2.85 o 
 -10   3   4      597.94      606.18     11.68 o 
  -9   3   4        0.07        0.97      1.20 o 
  -8   3   4       51.82       59.44      2.96 o 
  -7   3   4      544.21      543.70     10.14 o 
  -6   3   4      128.87      135.82      3.28 o 
  -5   3   4     1131.10     1064.67     18.61 o 
  -4   3   4     1122.21     1157.16     19.91 o 
  -3   3   4      394.18      442.79      8.71 o 
  -2   3   4      180.05      217.74      6.30 o 
  -1   3   4      445.01      576.72     10.53 o 
   0   3   4      164.70      196.67      7.25 o 
   1   3   4        0.01        2.39      0.72 o 
   2   3   4      444.12      429.64      7.90 o 
   3   3   4      421.20      434.72     17.39 o 
   4   3   4      741.23      786.53     16.79 o 
   5   3   4     1376.79     1462.03     29.40 o 
   6   3   4        1.83        3.34      1.98 o 
   7   3   4       88.60       89.21      3.15 o 
   8   3   4       97.58       94.81      3.90 o 
   9   3   4       36.79       38.48      2.84 o 
  10   3   4        2.57        2.83      1.52 o 
  11   3   4       27.95       23.48      2.30 o 
  12   3   4       20.38       22.43      2.39 o 
  13   3   4       69.70       69.31      3.98 o 
  14   3   4        8.07        8.00      1.93 o 
  15   3   4       43.14       42.35      3.71 o 
  16   3   4      299.04      317.63     11.92 o 
 -19   4   4      435.09      482.86     15.09 o 
 -18   4   4       19.50       21.30      4.69 o 
 -17   4   4       20.50       26.47      7.13 o 
 -16   4   4      350.18      383.96     12.04 o 
 -15   4   4       50.84       56.06      5.01 o 
 -14   4   4      215.46      190.39      6.14 o 
 -13   4   4      206.18      189.91      6.05 o 
 -12   4   4       52.20       53.21      3.44 o 
 -11   4   4        0.91        3.98      2.02 o 
 -10   4   4      265.31      236.71      8.18 o 
  -9   4   4       12.29       13.11      2.40 o 
  -8   4   4       37.71       28.96      3.64 o 
  -7   4   4     1285.43     1232.93     22.08 o 
  -6   4   4      375.47      388.22     11.19 o 
  -5   4   4      159.62      138.25      4.48 o 
  -4   4   4       37.88       25.08      2.13 o 
  -3   4   4      111.76      155.81      4.57 o 
  -2   4   4      551.66      572.41     11.10 o 
  -1   4   4      495.55      535.07     10.44 o 
   0   4   4        3.13        7.02      1.24 o 
   1   4   4      148.63       69.66      4.01 o 
   2   4   4        2.01        1.18      0.77 o 
   4   4   4      392.28      377.29     15.80 o 
   5   4   4      275.74      297.17     13.65 o 
   6   4   4      370.89      352.32     15.32 o 
   7   4   4      279.09      250.26      9.15 o 
   8   4   4       14.86       15.56      3.28 o 
   9   4   4       98.43       90.26      5.63 o 
  10   4   4        0.08       -0.57      2.14 o 
  11   4   4        0.24       -1.86      2.14 o 
  12   4   4        1.87       -0.07      2.11 o 
  13   4   4        0.45       -1.54      2.75 o 
  14   4   4       26.06       30.28      3.35 o 
  15   4   4       24.15       29.68      2.96 o 
 -17   5   4      207.52      204.83      9.20 o 
 -16   5   4       29.60       34.64      6.92 o 
 -15   5   4       26.42       35.59      6.62 o 
 -14   5   4        0.28       -2.84      2.84 o 
 -13   5   4       65.33       71.41      8.41 o 
 -12   5   4      127.54      115.28      6.24 o 
 -11   5   4       99.54       91.07     11.20 o 
 -10   5   4      386.02      380.88     16.58 o 
  -9   5   4      222.36      217.71      6.69 o 
  -8   5   4       12.57        9.67      2.03 o 
  -7   5   4        5.14        5.95      1.74 o 
  -6   5   4      227.89      230.19      6.59 o 
  -5   5   4     1050.18     1023.41     19.14 o 
  -4   5   4       98.19       92.16      3.91 o 
  -3   5   4      357.72      353.23      8.27 o 
  -2   5   4      144.08      126.07      4.40 o 
  -1   5   4        5.91        0.60      1.89 o 
   0   5   4       10.05       22.78      2.10 o 
   1   5   4      975.60      908.07     30.92 o 
   2   5   4       45.66       46.32      5.93 o 
   3   5   4        2.44        2.08      2.58 o 
   4   5   4      557.12      557.33     21.81 o 
   5   5   4       14.69       16.49      4.34 o 
   6   5   4       56.83       57.71      9.93 o 
   7   5   4      298.50      303.41     17.53 o 
   8   5   4        0.78       -1.26      2.19 o 
   9   5   4      130.50      111.98      6.64 o 
  10   5   4       51.51       66.57      5.97 o 
  11   5   4       10.90        9.28      5.24 o 
  12   5   4        4.12        2.11      3.17 o 
  13   5   4       27.66       31.98      4.83 o 
  14   5   4        0.00       -2.06      3.82 o 
 -15   6   4        9.32        6.25      4.70 o 
 -14   6   4       34.16       40.19      7.42 o 
 -13   6   4       19.24        9.63      4.84 o 
 -12   6   4       19.23       13.95      5.05 o 
 -11   6   4       57.13       42.22      6.97 o 
 -10   6   4        2.31        1.85      1.91 o 
  -9   6   4        0.23        3.45      1.91 o 
  -8   6   4        3.76        0.65      1.70 o 
  -7   6   4        8.33       11.30      3.90 o 
  -6   6   4      165.82      188.15     10.53 o 
  -5   6   4        0.99        0.27      1.57 o 
  -4   6   4        0.30        3.10      1.65 o 
  -3   6   4       13.63       10.22      1.96 o 
  -2   6   4      198.00      158.67      5.54 o 
  -1   6   4       34.32       25.33      5.32 o 
   0   6   4        1.32        8.93      3.81 o 
   1   6   4       63.00       34.48      5.92 o 
   2   6   4       85.07       91.32      9.02 o 
   3   6   4      248.01      254.10     13.95 o 
   4   6   4      122.12      151.55     10.75 o 
   5   6   4       26.26       18.27      4.84 o 
   6   6   4       46.45       45.56      5.10 o 
   7   6   4        1.64        4.71      2.78 o 
   8   6   4      170.37      173.64      8.62 o 
   9   6   4       51.34       49.63      5.50 o 
  10   6   4       44.88       49.95      5.75 o 
  11   6   4       44.78       42.46      5.47 o 
  12   6   4       11.87       12.47      5.30 o 
 -13   7   4        0.13       -1.53      3.94 o 
 -12   7   4       37.95       46.00      7.61 o 
 -11   7   4        1.88        4.46      4.45 o 
 -10   7   4       70.47       76.55      6.46 o 
  -9   7   4        7.21        8.72      3.31 o 
  -8   7   4        7.89       10.76      2.63 o 
  -7   7   4        6.16        7.35      2.34 o 
  -6   7   4       27.24       30.18      3.31 o 
  -5   7   4       12.46       16.50      2.84 o 
  -4   7   4       13.95       13.16      3.52 o 
  -3   7   4       12.34        9.63      3.79 o 
  -2   7   4        0.75       -1.83      3.01 o 
  -1   7   4        0.04        3.26      3.52 o 
   0   7   4       40.47       25.78      5.44 o 
   1   7   4      116.56       93.26      9.52 o 
   2   7   4       59.29       36.62      6.47 o 
   3   7   4       36.56       24.38      5.76 o 
   4   7   4       19.43       10.25      4.90 o 
   5   7   4      131.78      123.99     13.68 o 
   6   7   4       50.97       54.98      5.77 o 
   7   7   4        0.18       -1.09      3.77 o 
   8   7   4       37.71       45.17      5.63 o 
   9   7   4       13.29       11.18      3.71 o 
  -8   8   4       82.35       91.72      7.12 o 
  -7   8   4       69.74       74.60     12.23 o 
  -6   8   4       23.91       25.04      3.47 o 
  -5   8   4       39.03       38.58      6.93 o 
  -4   8   4       44.14       44.07      7.25 o 
  -3   8   4      107.17      115.57     11.23 o 
  -2   8   4        0.00        9.89      4.76 o 
  -1   8   4        0.80       11.25      4.81 o 
   0   8   4        0.92        0.38      4.26 o 
   1   8   4       28.88       20.81      5.95 o 
   2   8   4        1.07       -0.13      4.23 o 
   3   8   4       17.70       19.24      6.19 o 
   4   8   4      126.14      153.68     12.09 o 
   5   8   4        1.68        0.12      3.21 o 
 -21   1   5       32.09       33.31      2.63 o 
 -20   1   5      519.54      548.95      9.24 o 
 -19   1   5       97.00      109.63      3.78 o 
 -18   1   5      101.22       95.69      3.42 o 
 -17   1   5        3.60        1.00      1.59 o 
 -16   1   5      227.56      227.64      4.84 o 
 -15   1   5       16.41       23.73      1.97 o 
 -14   1   5      546.11      509.76      6.99 o 
 -13   1   5      814.39      737.70      9.29 o 
 -12   1   5      258.07      239.68      3.98 o 
 -11   1   5      113.37       97.82      3.60 o 
 -10   1   5      144.31      149.49      2.95 o 
  -9   1   5       20.13       15.99      1.03 o 
  -8   1   5      359.74      372.16      5.51 o 
  -7   1   5      209.59      197.32      3.37 o 
  -6   1   5      232.65      217.01      3.82 o 
  -5   1   5     1348.38     1392.57     18.59 o 
  -4   1   5      168.48      231.65      4.87 o 
  -3   1   5     1215.16     1238.94     23.78 o 
  -2   1   5     2555.33     2733.34     42.25 o 
  -1   1   5     3251.14     3428.24     52.61 o 
   0   1   5      389.61      371.72      5.62 o 
   1   1   5     3866.20     3904.41     50.43 o 
   2   1   5      261.68      274.86      4.86 o 
   3   1   5      377.34      368.95      5.08 o 
   4   1   5      163.15      196.85      2.85 o 
   5   1   5       42.65       50.81      1.36 o 
   6   1   5      830.47      888.31      9.65 o 
   7   1   5       56.41       65.47      1.96 o 
   8   1   5       11.11       13.30      1.31 o 
   9   1   5       93.90       98.87      2.33 o 
  10   1   5        8.49       13.07      1.30 o 
  11   1   5       11.08        9.97      1.59 o 
  12   1   5        1.12        6.97      1.50 o 
  13   1   5       85.98       85.85      3.34 o 
  14   1   5       36.21       34.31      2.26 o 
  15   1   5       12.78       16.21      5.06 o 
  16   1   5        3.12        2.84      2.91 o 
  17   1   5      108.83      103.46      7.23 o 
 -21   2   5       23.53       21.49      3.45 o 
 -20   2   5      123.98      139.36      7.01 o 
 -19   2   5       24.83       21.09      2.73 o 
 -18   2   5       33.36       40.44      3.09 o 
 -17   2   5       73.14       71.30      3.68 o 
 -16   2   5       84.16       95.62      3.04 o 
 -15   2   5        4.15        2.32      2.05 o 
 -14   2   5      512.74      492.67      7.68 o 
 -13   2   5       84.78       78.01      2.64 o 
 -12   2   5       11.43       14.72      2.01 o 
 -11   2   5      111.11      131.21      3.24 o 
 -10   2   5       53.71       52.77      2.08 o 
  -9   2   5      462.43      496.55      6.99 o 
  -8   2   5       35.19       38.36      1.71 o 
  -7   2   5       96.59       98.57      3.70 o 
  -6   2   5       52.00       53.71      3.03 o 
  -5   2   5      777.23      764.25     13.09 o 
  -4   2   5     1148.51     1104.50     41.34 o 
  -3   2   5      615.74      566.19     12.74 o 
  -2   2   5       49.44       17.36      1.64 o 
  -1   2   5     1796.23     1946.52     30.50 o 
   0   2   5     4434.70     4565.53     69.92 o 
   1   2   5      246.43      254.10      6.59 o 
   2   2   5        0.79       -0.09      1.39 o 
   3   2   5        2.87        5.24      1.16 o 
   4   2   5     1176.18     1220.52     20.33 o 
   5   2   5       20.22       18.53      2.29 o 
   6   2   5      140.28      148.99      3.78 o 
   7   2   5      239.94      250.40      5.22 o 
   8   2   5       94.04      112.13      4.82 o 
   9   2   5       57.01       62.09      2.92 o 
  10   2   5     1573.22     1460.84     21.43 o 
  11   2   5      505.95      440.66      8.31 o 
  12   2   5       23.22       18.75      2.07 o 
  13   2   5       18.49       18.08      3.06 o 
  14   2   5        0.07       -1.46      2.53 o 
  15   2   5        4.25       12.65      3.22 o 
  16   2   5        1.87        5.35      3.21 o 
 -20   3   5        5.95        2.57      2.73 o 
 -19   3   5       35.91       48.31      4.10 o 
 -18   3   5      153.44      151.22      5.81 o 
 -17   3   5       28.79       29.36      2.76 o 
 -16   3   5       53.51       53.26      3.25 o 
 -15   3   5       19.64       14.54      2.07 o 
 -14   3   5      333.23      264.14      7.30 o 
 -13   3   5      259.40      216.99      6.32 o 
 -12   3   5       59.17       59.83      3.50 o 
 -11   3   5       15.96       16.69      2.21 o 
 -10   3   5       19.21       15.61      2.24 o 
  -9   3   5      330.84      347.27      7.62 o 
  -8   3   5        9.14       12.36      1.69 o 
  -7   3   5      327.93      331.95      7.04 o 
  -6   3   5      176.36      174.41     10.51 o 
  -5   3   5       10.11        9.36      1.31 o 
  -4   3   5      586.24      545.79     12.90 o 
  -3   3   5       11.40       11.13      1.63 o 
  -2   3   5     1447.43     1537.36     76.42 o 
  -1   3   5       96.09      100.06      3.36 o 
   0   3   5      229.69      251.39      5.22 o 
   1   3   5        9.05       13.99      1.39 o 
   2   3   5      313.84      388.34      9.37 o 
   3   3   5      376.56      399.49      9.80 o 
   4   3   5        2.49       -1.69      1.69 o 
   5   3   5      328.75      313.23      8.63 o 
   6   3   5     1095.66     1032.05     22.03 o 
   7   3   5       68.21       59.99      2.83 o 
   8   3   5      195.33      201.28      7.51 o 
   9   3   5       66.36       48.51      2.77 o 
  10   3   5      494.72      512.90      9.43 o 
  11   3   5        7.70        4.99      1.75 o 
  12   3   5        1.82        3.45      1.78 o 
  13   3   5        2.23        2.22      1.68 o 
  14   3   5        0.63        2.94      1.93 o 
  15   3   5       16.78       21.63      4.01 o 
  16   3   5       26.54       16.73      3.86 o 
 -19   4   5        8.96       12.31      4.49 o 
 -18   4   5       58.44       67.92      6.35 o 
 -17   4   5       37.24       47.60      5.34 o 
 -16   4   5        5.48        8.40      3.44 o 
 -15   4   5      122.48      120.42      5.23 o 
 -14   4   5       12.83       14.76      2.51 o 
 -13   4   5      138.78      117.85      4.86 o 
 -12   4   5       19.08       15.26      2.42 o 
 -11   4   5      178.44      175.53      7.15 o 
 -10   4   5      590.43      526.07     14.13 o 
  -9   4   5       17.13       20.40      4.60 o 
  -8   4   5       16.37       18.24      2.61 o 
  -7   4   5       59.54       68.47      4.14 o 
  -6   4   5       37.07       41.64      3.21 o 
  -5   4   5        5.00        3.57      1.32 o 
  -4   4   5        4.46        2.26      1.42 o 
  -3   4   5      234.72      281.39      6.61 o 
  -2   4   5      609.10      595.31     11.43 o 
  -1   4   5        9.85       13.11      1.78 o 
   0   4   5       14.74       24.82      2.80 o 
   1   4   5       10.93       -0.35      1.31 o 
   2   4   5      241.65      211.95     10.84 o 
   3   4   5       20.71       23.42      4.41 o 
   4   4   5     2026.63     2109.98     63.01 o 
   5   4   5        3.44       -0.11      2.37 o 
   6   4   5      870.67      827.90     29.04 o 
   7   4   5      232.24      237.53      8.92 o 
   8   4   5       75.14       76.15      5.77 o 
   9   4   5       75.78       74.26      5.59 o 
  10   4   5       19.13       24.96      8.06 o 
  11   4   5       44.81       44.81      4.82 o 
  12   4   5        5.08        9.92      3.01 o 
  13   4   5        0.20       -0.71      2.01 o 
  14   4   5        6.78        9.21      2.60 o 
  15   4   5      142.52      167.94      5.53 o 
 -17   5   5        0.81        5.63      3.87 o 
 -16   5   5        0.22       -0.75      4.11 o 
 -15   5   5       26.59       34.68      6.58 o 
 -14   5   5        2.28       -1.26      3.43 o 
 -13   5   5       18.68       19.56      3.47 o 
 -12   5   5        2.84        4.25      2.38 o 
 -11   5   5       86.75       94.24      5.61 o 
 -10   5   5      116.54      136.92      6.79 o 
  -9   5   5      116.59      108.08      5.71 o 
  -8   5   5       30.79       36.03      3.73 o 
  -7   5   5      503.98      530.28     11.56 o 
  -6   5   5        7.06        5.20      1.79 o 
  -5   5   5      599.40      593.90     12.35 o 
  -4   5   5        4.14        7.58      1.87 o 
  -3   5   5        7.20       13.60      1.87 o 
  -2   5   5       75.14       49.14      3.01 o 
  -1   5   5       56.01       51.25      2.97 o 
   0   5   5      161.18      131.40      8.97 o 
   1   5   5      266.05      302.66     14.38 o 
   2   5   5      138.00      163.68      9.99 o 
   3   5   5      145.64      145.13      9.70 o 
   4   5   5       80.53       92.09      8.06 o 
   5   5   5        2.15        7.55      3.85 o 
   6   5   5       83.41       98.71      8.66 o 
   7   5   5       16.86       12.73      3.16 o 
   8   5   5       56.51       43.89      6.68 o 
   9   5   5       86.57       93.27      6.90 o 
  10   5   5      122.21      102.36     18.27 o 
  11   5   5       29.90       32.58      7.10 o 
  12   5   5      146.99      169.74      8.85 o 
  13   5   5        7.15        3.69      3.35 o 
 -16   6   5      437.75      455.27     22.25 o 
 -15   6   5       27.42       22.21      6.17 o 
 -14   6   5       53.14       56.84      8.40 o 
 -13   6   5        0.05       -3.65      3.72 o 
 -12   6   5       32.09       46.28      7.21 o 
 -11   6   5       99.46      100.09      7.27 o 
 -10   6   5      121.31      129.83      6.68 o 
  -9   6   5       12.14        9.22      2.77 o 
  -8   6   5        0.99        2.78      1.88 o 
  -7   6   5      646.57      599.21     14.93 o 
  -6   6   5      177.50      192.58      6.32 o 
  -5   6   5       12.60        8.24      1.98 o 
  -4   6   5      174.71      169.53      5.72 o 
  -3   6   5       31.95       35.41      2.98 o 
  -2   6   5      132.64      131.37      9.52 o 
  -1   6   5       87.96       78.26      8.28 o 
   0   6   5      272.24      232.55     12.93 o 
   1   6   5      330.32      317.89     15.80 o 
   2   6   5      830.51      814.62     30.17 o 
   3   6   5       65.43       59.73      7.47 o 
   4   6   5      813.14      823.04     30.62 o 
   5   6   5      108.56      121.14     10.02 o 
   6   6   5        0.01       -0.37      2.23 o 
   7   6   5       32.15       31.95      4.62 o 
   8   6   5       31.65       34.68      4.91 o 
   9   6   5       70.09       73.69      8.91 o 
  10   6   5        5.86        8.41      3.67 o 
  11   6   5        0.53       -2.96      2.96 o 
 -13   7   5       30.74       29.82      6.79 o 
 -12   7   5       36.66       42.20      7.65 o 
 -11   7   5        1.99        5.13      4.30 o 
 -10   7   5       23.33       24.87      5.75 o 
  -9   7   5       32.35       38.25      5.94 o 
  -8   7   5       18.11       19.90      4.20 o 
  -7   7   5        0.59       -2.50      2.50 o 
  -6   7   5        3.27        1.26      4.04 o 
  -5   7   5        2.23       -1.33      1.96 o 
  -4   7   5      245.91      245.16     14.09 o 
  -3   7   5       17.89       18.70      5.04 o 
  -2   7   5        1.64        2.98      3.78 o 
  -1   7   5       15.98       13.13      4.84 o 
   0   7   5      108.98      101.02     10.13 o 
   1   7   5      178.67      197.79     12.82 o 
   2   7   5       94.60      114.52     10.04 o 
   3   7   5       41.43       46.75      7.53 o 
   4   7   5       55.84       47.05      7.71 o 
   5   7   5       37.49       39.75      5.12 o 
   6   7   5        1.73        5.85      3.52 o 
   7   7   5        6.12        1.42      2.94 o 
   8   7   5       63.75       68.48      6.92 o 
  -8   8   5        2.02       21.65      5.45 o 
  -7   8   5       32.65       40.02      7.14 o 
  -6   8   5        1.16        3.30      4.40 o 
  -5   8   5        5.03        5.98      4.60 o 
  -4   8   5        3.40        4.20      4.50 o 
  -3   8   5      107.35      133.88     11.25 o 
  -2   8   5       54.27       51.90      8.10 o 
  -1   8   5        5.77       11.19      5.29 o 
   0   8   5      138.63      162.32     12.34 o 
   1   8   5       20.84       20.10      6.00 o 
   2   8   5      148.83      165.41     12.87 o 
   3   8   5        0.15       -1.96      4.41 o 
   4   8   5       17.74       17.32      4.32 o 
 -21   0   6       51.25       54.22      4.86 o 
 -20   0   6        0.64       -1.47      2.52 o 
 -19   0   6        2.18       -1.81      1.81 o 
 -18   0   6        3.08        4.52      1.99 o 
 -17   0   6       10.24       11.08      2.19 o 
 -16   0   6        0.00        1.04      1.79 o 
 -15   0   6        1.42        3.63      2.78 o 
 -14   0   6    11259.80    10626.70    159.24 o 
 -13   0   6     1415.12     1484.82     24.38 o 
 -12   0   6      477.28      463.55      9.14 o 
 -11   0   6      824.79      856.63     14.76 o 
 -10   0   6       73.53       66.98      2.85 o 
  -9   0   6      240.95      237.80      6.16 o 
  -8   0   6      815.18      895.80     14.83 o 
  -7   0   6     3117.45     3147.55     47.85 o 
  -6   0   6     1617.40     1579.84     24.63 o 
  -5   0   6      490.40      564.72      9.62 o 
  -4   0   6     4368.46     4486.17     67.19 o 
  -3   0   6       76.85       79.73      2.99 o 
  -2   0   6      816.61      801.60     12.90 o 
  -1   0   6       53.57       63.04      2.02 o 
   0   0   6      116.03      117.66      2.84 o 
   1   0   6      480.83      503.66      8.56 o 
   2   0   6      202.13      187.92      3.98 o 
   3   0   6      189.91      159.62      3.64 o 
   4   0   6     7065.66     7168.89     93.74 o 
   5   0   6      140.34      120.64      2.86 o 
   6   0   6        0.67        0.50      0.64 o 
   7   0   6        0.54       -0.14      1.31 o 
   8   0   6       60.88       72.34      3.79 o 
   9   0   6       47.66       48.47      3.25 o 
  10   0   6     2389.28     2360.99     44.68 o 
  11   0   6       40.02       37.96      3.26 o 
  12   0   6        6.03       21.86      4.37 o 
  13   0   6       69.80       65.81      4.26 o 
  14   0   6       80.41       95.10      9.02 o 
  15   0   6       17.12       17.69      7.86 o 
  16   0   6       72.27       81.92      4.95 o 
 -21   1   6       29.62       27.18      2.47 o 
 -20   1   6       67.57       79.98      4.07 o 
 -19   1   6        9.04       12.85      2.36 o 
 -18   1   6       51.48       48.95      2.68 o 
 -17   1   6      389.46      400.05      7.07 o 
 -16   1   6       55.11       57.38      2.70 o 
 -15   1   6       61.67       60.18      2.63 o 
 -14   1   6        1.98        1.57      1.25 o 
 -13   1   6       47.93       52.99      1.98 o 
 -12   1   6      330.02      317.47      4.80 o 
 -11   1   6      214.91      222.12      3.90 o 
 -10   1   6     1240.39     1233.67     15.22 o 
  -9   1   6      397.15      443.52      6.52 o 
  -8   1   6     1916.04     1922.70     23.37 o 
  -7   1   6      439.05      498.40      7.57 o 
  -6   1   6      414.78      445.43      6.21 o 
  -5   1   6      157.39      168.22      2.94 o 
  -4   1   6       11.00       10.95      0.85 o 
  -3   1   6       84.48       88.62      1.96 o 
  -2   1   6      139.48      121.82      2.30 o 
  -1   1   6        2.11        8.51      0.75 o 
   0   1   6       43.34       63.36      1.59 o 
   1   1   6      139.40      126.30      4.09 o 
   2   1   6        0.04        1.25      0.90 o 
   3   1   6      547.77      553.54      7.30 o 
   4   1   6      244.52      245.53      3.46 o 
   5   1   6       62.65       59.41      1.90 o 
   6   1   6      400.03      399.90      5.45 o 
   7   1   6      330.61      319.52      4.70 o 
   8   1   6      425.05      409.76      5.74 o 
   9   1   6      991.41      916.44     10.30 o 
  10   1   6      554.17      473.88      7.12 o 
  11   1   6        1.34        1.86      1.39 o 
  12   1   6       63.89       53.58      3.10 o 
  13   1   6        6.27        4.08      1.79 o 
  14   1   6       27.82       28.72      7.71 o 
  15   1   6       44.90       50.35      8.08 o 
  16   1   6      431.54      428.38     11.85 o 
 -21   2   6        4.44        4.46      2.84 o 
 -20   2   6      111.40      122.05      4.89 o 
 -19   2   6        4.33        2.56      2.11 o 
 -18   2   6       41.49       43.54      3.13 o 
 -17   2   6       20.58       23.37      2.48 o 
 -16   2   6      132.00      125.34      3.48 o 
 -15   2   6       31.88       23.66      2.09 o 
 -14   2   6      163.90      139.89      3.48 o 
 -13   2   6      117.66      106.90      3.00 o 
 -12   2   6        1.18        1.69      1.06 o 
 -11   2   6       72.15       68.37      2.27 o 
 -10   2   6      482.36      527.65      7.57 o 
  -9   2   6      129.42      126.25      2.74 o 
  -8   2   6     1401.00     1480.49     18.23 o 
  -7   2   6       14.65       29.55      1.49 o 
  -6   2   6      211.29      238.11      5.43 o 
  -5   2   6       21.95       11.59      2.82 o 
  -4   2   6      109.28      111.76      3.31 o 
  -3   2   6      443.02      422.23      7.90 o 
  -2   2   6       52.85       50.60      2.24 o 
  -1   2   6      862.04      816.44     13.67 o 
   0   2   6       43.52       43.59      3.21 o 
   1   2   6       31.70       20.97      1.50 o 
   2   2   6        9.75        7.94      1.82 o 
   3   2   6      198.13      224.89      7.36 o 
   4   2   6       84.88       93.53      3.24 o 
   5   2   6      111.03      104.90      4.25 o 
   6   2   6      442.26      417.75      7.85 o 
   7   2   6        0.73       -0.14      1.23 o 
   8   2   6      962.84      998.81     15.29 o 
   9   2   6       27.29       27.74      2.51 o 
  10   2   6      348.84      343.82      8.91 o 
  11   2   6        0.03        1.42      1.33 o 
  12   2   6        6.45        9.05      2.20 o 
  13   2   6        1.03       -0.02      2.60 o 
  14   2   6       13.23       11.16      5.97 o 
  15   2   6        1.64        0.45      2.83 o 
  16   2   6       85.71      102.00     11.41 o 
 -20   3   6       76.52       94.10      5.42 o 
 -19   3   6      243.11      275.69      7.18 o 
 -18   3   6        6.14        6.47      2.13 o 
 -17   3   6       21.45       28.85      3.49 o 
 -16   3   6       60.82       47.94      3.13 o 
 -15   3   6       54.61       62.60      4.15 o 
 -14   3   6        3.06        6.30      2.09 o 
 -13   3   6       21.71       18.17      3.54 o 
 -12   3   6      670.04      556.11     11.52 o 
 -11   3   6      109.71      108.24      4.49 o 
 -10   3   6      697.40      717.53     14.66 o 
  -9   3   6      750.53      725.42     13.51 o 
  -8   3   6      302.14      309.66      6.99 o 
  -7   3   6     2057.60     2015.61     32.62 o 
  -6   3   6       79.81       71.26      3.22 o 
  -5   3   6      659.12      652.24     11.78 o 
  -4   3   6       55.45       42.24      2.23 o 
  -3   3   6      150.33      165.54      7.63 o 
  -2   3   6       69.71       82.22      2.89 o 
  -1   3   6       25.27       25.70      1.75 o 
   0   3   6       36.06       43.34      2.02 o 
   1   3   6       54.17       60.39      3.59 o 
   2   3   6      135.04      140.97      5.28 o 
   3   3   6      166.80      173.66      6.06 o 
   4   3   6      617.07      643.97     14.84 o 
   5   3   6       54.09       54.64      3.88 o 
   6   3   6      924.45      941.32     16.33 o 
   7   3   6      282.71      273.54      5.89 o 
   8   3   6      277.91      301.89      6.40 o 
   9   3   6       96.17       97.07      3.81 o 
  10   3   6      225.93      233.60      5.78 o 
  11   3   6        9.40       10.89      2.03 o 
  12   3   6       88.86       94.85      4.01 o 
  13   3   6       26.94       25.30      2.57 o 
  14   3   6       11.67        4.98      5.29 o 
  15   3   6        0.24       -2.92      2.98 o 
 -19   4   6        1.92        2.21      8.96 o 
 -18   4   6        1.10        0.01      3.62 o 
 -17   4   6        9.93        6.70      2.74 o 
 -16   4   6        9.35       15.46      2.88 o 
 -15   4   6      119.22      133.39      5.49 o 
 -14   4   6      706.43      618.17     13.15 o 
 -13   4   6      238.53      235.40      6.83 o 
 -12   4   6      147.20      174.40      5.69 o 
 -11   4   6       69.28       75.25      3.99 o 
 -10   4   6        0.14        0.14      2.94 o 
  -9   4   6       62.38       60.22      4.49 o 
  -8   4   6      347.40      336.86     12.12 o 
  -7   4   6       85.73       92.33     10.05 o 
  -6   4   6      966.12      939.06     21.41 o 
  -5   4   6      182.04      154.89      5.95 o 
  -4   4   6        0.00        3.06      1.55 o 
  -3   4   6       20.57       15.83      2.18 o 
  -2   4   6       74.43       73.48      4.84 o 
  -1   4   6       32.78       33.80      3.28 o 
   0   4   6       14.08        2.14      1.84 o 
   1   4   6        6.52        2.45      2.88 o 
   2   4   6      838.63      864.42     29.44 o 
   3   4   6      125.37      105.97      7.77 o 
   4   4   6      608.35      616.75     23.01 o 
   5   4   6      227.83      221.55     11.93 o 
   6   4   6        1.66        3.53      3.47 o 
   7   4   6       47.52       34.27      4.04 o 
   8   4   6        6.62       11.91      3.57 o 
   9   4   6       28.98       40.49      4.46 o 
  10   4   6        0.01        2.26      1.94 o 
  11   4   6       21.67       22.48      3.32 o 
  12   4   6      423.37      472.54      9.64 o 
  13   4   6       12.71        9.40      2.91 o 
  14   4   6        2.08        3.81      2.45 o 
 -18   5   6      424.63      450.91     29.39 o 
 -17   5   6        4.98        3.95      3.64 o 
 -16   5   6       80.17      108.45      7.27 o 
 -15   5   6       44.62       40.75      4.71 o 
 -14   5   6       23.71       25.95      3.81 o 
 -13   5   6       11.01        6.03      2.75 o 
 -12   5   6      134.30      122.91      6.63 o 
 -11   5   6        7.12       12.45      2.88 o 
 -10   5   6      451.18      468.44     13.64 o 
  -9   5   6      326.03      334.63     10.69 o 
  -8   5   6        3.68       10.56      2.48 o 
  -7   5   6        8.70       10.10      2.47 o 
  -6   5   6       34.46       34.34      3.49 o 
  -5   5   6      425.93      428.88     11.21 o 
  -4   5   6       68.12       71.17      3.59 o 
  -3   5   6       30.54       28.95      2.43 o 
  -2   5   6      190.27      191.13      6.82 o 
  -1   5   6      394.48      457.67     18.77 o 
   0   5   6        7.27        7.62      3.19 o 
   1   5   6      114.79      119.34      8.75 o 
   2   5   6       19.15       16.40      4.51 o 
   3   5   6        2.81        7.89      3.71 o 
   4   5   6      188.96      188.13     11.34 o 
   5   5   6       27.39       28.72      5.56 o 
   6   5   6        0.20       -3.03      3.03 o 
   7   5   6        0.20       -1.71      4.62 o 
   8   5   6      131.20      120.28      7.12 o 
   9   5   6       57.49       49.02      5.34 o 
  10   5   6        0.04        1.68      3.39 o 
  11   5   6       71.87       77.32      6.69 o 
  12   5   6       34.59       46.46      5.58 o 
 -16   6   6       30.75       21.59      6.51 o 
 -15   6   6       71.74       76.70      9.85 o 
 -14   6   6       29.03       39.94      7.32 o 
 -13   6   6       27.82       32.10      4.50 o 
 -12   6   6       87.57       92.47      6.70 o 
 -11   6   6      142.63      149.03     11.25 o 
 -10   6   6       98.96       99.68      6.41 o 
  -9   6   6       35.93       46.57      4.61 o 
  -8   6   6      231.24      222.59      8.80 o 
  -7   6   6      105.15      100.21      5.72 o 
  -6   6   6       32.48       39.54      3.30 o 
  -5   6   6       43.43       47.74      3.47 o 
  -4   6   6       21.64       20.86      4.59 o 
  -3   6   6        0.05       -0.14      3.20 o 
  -2   6   6        0.02       -1.14      2.81 o 
  -1   6   6      154.67      159.26     10.76 o 
   0   6   6       11.48       11.41      4.15 o 
   1   6   6       18.16        7.77      4.09 o 
   2   6   6       30.77       20.14      5.26 o 
   3   6   6       48.72       39.91      6.61 o 
   4   6   6       97.18      127.62      9.94 o 
   5   6   6      102.02       98.67     10.09 o 
   6   6   6      220.29      254.26     17.52 o 
   7   6   6       21.78       21.07      4.09 o 
   8   6   6      243.18      269.48     11.38 o 
   9   6   6        3.19        5.72      3.39 o 
  10   6   6        0.28        1.75      3.22 o 
 -13   7   6        8.64       12.37      5.58 o 
 -12   7   6       30.77       33.98      6.99 o 
 -11   7   6       39.16       52.20      7.81 o 
 -10   7   6       38.90       25.53      4.04 o 
  -9   7   6       42.86       53.62     12.15 o 
  -8   7   6      100.95      100.11      6.58 o 
  -7   7   6      187.62      171.17      7.92 o 
  -6   7   6        2.25        4.55      2.60 o 
  -5   7   6       35.74       39.45      6.50 o 
  -4   7   6       22.78       21.53      5.55 o 
  -3   7   6        1.50       -3.25      3.25 o 
  -2   7   6        7.94       11.40      4.49 o 
  -1   7   6       28.33       42.17      6.86 o 
   0   7   6       83.69       89.25      9.59 o 
   1   7   6       53.96       56.18      8.11 o 
   2   7   6       12.81       11.59      4.97 o 
   3   7   6      131.79      153.11     11.77 o 
   4   7   6       36.27       24.96      6.50 o 
   5   7   6       93.52       79.87      9.21 o 
   6   7   6       20.58       28.30      6.89 o 
   7   7   6        2.10        0.74      3.10 o 
   8   7   6        3.56        5.99      3.66 o 
  -8   8   6       31.78       25.42      6.56 o 
  -7   8   6       31.84       41.32      7.62 o 
  -6   8   6        0.75        0.03      3.95 o 
  -5   8   6       69.09       70.48      9.15 o 
  -4   8   6       71.89       72.79      9.27 o 
  -3   8   6        0.33       -1.07      4.07 o 
  -2   8   6        2.42        3.83      4.74 o 
  -1   8   6        1.25        6.70      4.88 o 
   0   8   6        1.36       13.60      5.36 o 
   1   8   6       22.47       23.71      6.59 o 
   2   8   6       49.72       44.82      8.35 o 
   3   8   6       10.89       21.70      6.61 o 
 -21   1   7        5.61        6.22      2.13 o 
 -20   1   7       64.15       62.55      3.19 o 
 -19   1   7       27.88       28.45      2.33 o 
 -18   1   7       29.44       26.62      2.18 o 
 -17   1   7        6.20        4.86      1.58 o 
 -16   1   7      112.16      119.45      3.71 o 
 -15   1   7      164.08      147.37      3.79 o 
 -14   1   7      726.78      676.10      9.95 o 
 -13   1   7       45.44       53.96      2.38 o 
 -12   1   7        5.73        2.69      1.03 o 
 -11   1   7        6.43        4.18      1.09 o 
 -10   1   7      126.07      151.18      3.32 o 
  -9   1   7       33.51       48.38      2.08 o 
  -8   1   7      781.13      864.61     12.44 o 
  -7   1   7     2749.15     2815.38     33.60 o 
  -6   1   7      119.10      111.02      2.45 o 
  -5   1   7      829.21      803.25     10.32 o 
  -4   1   7     1048.36      948.03     11.94 o 
  -3   1   7      293.17      339.31      4.94 o 
  -2   1   7     4648.57     4563.21     53.30 o 
  -1   1   7     1134.25     1209.64     14.87 o 
   0   1   7       10.04       17.38      1.13 o 
   1   1   7      442.28      457.81      5.59 o 
   2   1   7      505.78      574.22      6.87 o 
   3   1   7       76.63       80.74      1.73 o 
   4   1   7      115.09      131.06      2.73 o 
   5   1   7      324.73      335.85      5.70 o 
   6   1   7      251.22      247.73      3.94 o 
   7   1   7       53.47       59.33      1.98 o 
   8   1   7      320.63      304.10      4.70 o 
   9   1   7        0.23       -1.24      1.24 o 
  10   1   7       24.80       22.93      3.61 o 
  11   1   7       32.37       40.92      2.30 o 
  12   1   7       41.86       39.03      2.94 o 
  13   1   7      183.16      208.64      5.85 o 
  14   1   7       37.62       35.53      4.73 o 
  15   1   7        5.16        7.67      3.10 o 
 -21   2   7       40.41       41.41      3.62 o 
 -20   2   7       10.13        6.01      2.36 o 
 -19   2   7        0.06        0.09      1.97 o 
 -18   2   7      107.40      103.02      4.30 o 
 -17   2   7      127.18      124.98      3.58 o 
 -16   2   7       68.46       73.12      2.86 o 
 -15   2   7      134.62      126.31      3.45 o 
 -14   2   7       84.00       82.90      2.98 o 
 -13   2   7     1235.59     1165.90     15.44 o 
 -12   2   7        5.90        2.53      1.13 o 
 -11   2   7      257.58      288.40      5.00 o 
 -10   2   7       14.37       19.07      1.39 o 
  -9   2   7       16.28       16.04      1.24 o 
  -8   2   7      661.28      668.85      9.05 o 
  -7   2   7      398.76      384.03      5.60 o 
  -6   2   7      321.89      340.21      6.42 o 
  -5   2   7      207.52      216.99      4.05 o 
  -4   2   7      319.14      333.65      6.84 o 
  -3   2   7     4362.56     4562.97     70.42 o 
  -2   2   7     1978.00     2256.67     35.63 o 
  -1   2   7      503.02      394.68      7.49 o 
   0   2   7     1370.65     1492.84     20.43 o 
   1   2   7     1546.28     1513.40     38.09 o 
   2   2   7     1522.82     1585.35     21.45 o 
   3   2   7      409.94      405.05      6.52 o 
   4   2   7      439.50      425.69      6.89 o 
   5   2   7       60.45       51.41      2.23 o 
   6   2   7        5.55        9.69      1.58 o 
   7   2   7      172.49      179.38      4.53 o 
   8   2   7       11.85       14.59      2.47 o 
   9   2   7      478.40      433.45      8.21 o 
  10   2   7      126.61      132.59      4.19 o 
  11   2   7        2.79        4.03      2.01 o 
  12   2   7        5.56        2.91      2.10 o 
  13   2   7      117.74      113.48      5.80 o 
  14   2   7       25.32       29.84      3.95 o 
  15   2   7      414.92      430.76     18.16 o 
 -20   3   7       15.21       18.88      2.87 o 
 -19   3   7        0.08        1.97      2.09 o 
 -18   3   7       22.68       22.00      2.69 o 
 -17   3   7       65.48       93.59      5.19 o 
 -16   3   7       16.91       16.25      2.23 o 
 -15   3   7      156.99      132.45      5.42 o 
 -14   3   7      170.57      134.24      6.20 o 
 -13   3   7      107.23      105.46      4.63 o 
 -12   3   7      110.64       98.14      4.31 o 
 -11   3   7        9.08       10.76      2.09 o 
 -10   3   7      161.02      162.36      6.63 o 
  -9   3   7        7.98       12.27      2.02 o 
  -8   3   7       80.91       74.33      3.52 o 
  -7   3   7       45.00       41.14      3.65 o 
  -6   3   7       37.05       21.11      2.01 o 
  -5   3   7       26.85       25.74      2.52 o 
  -4   3   7       22.58       21.22      3.43 o 
  -3   3   7      204.68      209.38      8.49 o 
  -2   3   7      258.71      266.41      5.90 o 
  -1   3   7      200.77      231.36      5.26 o 
   0   3   7       37.21       36.55      4.36 o 
   1   3   7       82.10       82.68      4.32 o 
   2   3   7        0.52        0.61      1.95 o 
   3   3   7        5.87       10.04      2.40 o 
   4   3   7       28.67       24.84      3.16 o 
   5   3   7       14.00       13.47      5.10 o 
   6   3   7        4.12        5.89      1.89 o 
   7   3   7       78.70       69.69      3.21 o 
   8   3   7      331.50      328.45      6.95 o 
   9   3   7       69.65       79.18      5.22 o 
  10   3   7       32.85       28.35      2.61 o 
  11   3   7       17.85       10.28      2.10 o 
  12   3   7        0.14       -0.77      2.99 o 
  13   3   7       20.74       23.31      3.16 o 
  14   3   7       15.74        9.00      3.49 o 
 -19   4   7       22.58       24.44      5.00 o 
 -18   4   7       69.73       63.08      4.90 o 
 -17   4   7       18.60       20.39      5.00 o 
 -16   4   7        9.94        8.62      2.67 o 
 -15   4   7       83.01       80.23      4.84 o 
 -14   4   7        0.69        3.39      2.16 o 
 -13   4   7        2.97       -1.81      1.81 o 
 -12   4   7      114.69       91.98      4.34 o 
 -11   4   7       58.73       67.96      3.89 o 
 -10   4   7      216.31      221.93      6.24 o 
  -9   4   7       98.68       93.47      5.11 o 
  -8   4   7     1032.75     1034.68     23.69 o 
  -7   4   7     1215.94     1220.82     27.07 o 
  -6   4   7      804.77      820.94     19.28 o 
  -5   4   7      298.82      295.53      8.93 o 
  -4   4   7      381.87      388.97     10.57 o 
  -3   4   7       11.31       23.57      2.56 o 
  -2   4   7       70.06       98.73      7.20 o 
  -1   4   7      190.78      188.64     10.15 o 
   0   4   7      250.59      224.40     11.61 o 
   1   4   7       10.62        9.42      3.33 o 
   2   4   7      590.22      614.51     22.95 o 
   3   4   7      136.24      136.54      9.22 o 
   4   4   7        9.82       10.30      3.92 o 
   5   4   7       53.42       60.75      6.81 o 
   6   4   7       39.04       46.71      6.53 o 
   7   4   7       31.67       24.42      3.70 o 
   8   4   7      131.27      141.28      5.56 o 
   9   4   7       70.21       64.88      4.22 o 
  10   4   7       86.83      103.74     11.89 o 
  11   4   7       51.06       60.65      3.71 o 
  12   4   7        4.17        4.20      2.25 o 
  13   4   7        1.48        0.25      2.20 o 
 -18   5   7       26.19       24.53      8.30 o 
 -17   5   7        7.23        4.62      3.81 o 
 -16   5   7       24.20       22.73      3.53 o 
 -15   5   7       12.33       14.17      3.45 o 
 -14   5   7        4.36        5.67      2.72 o 
 -13   5   7        1.89        2.90      2.46 o 
 -12   5   7       30.65       24.71      4.27 o 
 -11   5   7       16.28        9.28      2.69 o 
 -10   5   7      369.42      363.72     11.63 o 
  -9   5   7      485.86      512.56     14.37 o 
  -8   5   7      467.54      437.97     12.76 o 
  -7   5   7      162.91      171.46      8.54 o 
  -6   5   7       39.15       44.24      4.45 o 
  -5   5   7        8.91       20.66      3.46 o 
  -4   5   7      480.50      482.31     12.98 o 
  -3   5   7        2.74        0.76      2.90 o 
  -2   5   7      964.04      946.25     32.66 o 
  -1   5   7      127.29      114.63      8.63 o 
   0   5   7       42.64       32.78      5.45 o 
   1   5   7        3.61        6.14      3.63 o 
   2   5   7      198.70      227.57     12.79 o 
   3   5   7       56.76       58.12      7.27 o 
   4   5   7      145.39      150.47     10.53 o 
   5   5   7        8.06        8.08      3.90 o 
   6   5   7      241.94      266.20     14.70 o 
   7   5   7       45.40       52.96      5.39 o 
   8   5   7        4.44        1.03      3.72 o 
   9   5   7       90.07       95.20      7.18 o 
  10   5   7        8.37        4.28      4.96 o 
  11   5   7      236.80      242.86     11.61 o 
  12   5   7       32.24       28.72      4.74 o 
 -16   6   7       74.94       91.14     10.79 o 
 -15   6   7       20.68       24.10      6.64 o 
 -14   6   7        2.92        4.80      3.06 o 
 -13   6   7       86.58       91.30      9.24 o 
 -12   6   7      147.09      163.01     12.40 o 
 -11   6   7      221.02      208.80      8.88 o 
 -10   6   7      395.89      399.62     12.84 o 
  -9   6   7       92.87       84.38      6.09 o 
  -8   6   7      315.63      288.35     10.20 o 
  -7   6   7       59.21       64.20      5.13 o 
  -6   6   7      108.10       89.72      5.42 o 
  -5   6   7        1.26       -0.62      2.79 o 
  -4   6   7       71.78       76.09      8.21 o 
  -3   6   7        0.00        3.31      3.47 o 
  -2   6   7      109.43      107.20      9.18 o 
  -1   6   7      165.09      176.01     11.60 o 
   0   6   7       28.34       28.51      5.80 o 
   1   6   7        4.19        5.35      4.00 o 
   2   6   7      141.60      134.68     10.50 o 
   3   6   7       32.72       32.77      6.18 o 
   4   6   7      115.40      112.95      9.90 o 
   5   6   7       55.90       58.19      8.26 o 
   6   6   7       11.37       12.41      3.44 o 
   7   6   7       30.01       28.02      4.55 o 
   8   6   7        1.12        2.65      3.07 o 
   9   6   7       14.31       18.81      4.26 o 
 -13   7   7        0.00       -2.19      4.10 o 
 -12   7   7        9.36       14.48      4.16 o 
 -11   7   7        0.21        1.43      2.90 o 
 -10   7   7        0.60        0.83      2.70 o 
  -9   7   7       62.07       60.34      5.58 o 
  -8   7   7      196.78      219.99      9.28 o 
  -7   7   7        8.05        8.45      4.73 o 
  -6   7   7       19.01       15.15      4.93 o 
  -5   7   7      149.42      159.13     11.60 o 
  -4   7   7       50.79       55.08      7.96 o 
  -3   7   7       66.26       73.25      8.84 o 
  -2   7   7       19.79       26.27      6.09 o 
  -1   7   7       92.18       72.61      8.78 o 
   0   7   7       17.67       22.24      5.91 o 
   1   7   7      102.70      120.11     11.64 o 
   2   7   7       28.24       15.21      5.67 o 
   3   7   7       44.34       47.70      8.01 o 
   4   7   7       41.17       33.41      6.96 o 
   5   7   7        2.12       -2.82      4.22 o 
   6   7   7       16.83       15.03      4.15 o 
  -7   8   7        0.86        2.30      4.59 o 
  -6   8   7       65.55       73.40      9.40 o 
  -5   8   7        2.55        8.79      5.32 o 
  -4   8   7        0.61        1.82      4.56 o 
  -3   8   7       28.50       22.90      6.58 o 
  -2   8   7       60.76       51.92      8.29 o 
  -1   8   7       10.31       12.80      5.70 o 
   0   8   7      142.94      181.42     13.60 o 
   1   8   7        6.19       19.24      6.42 o 
 -22   0   8        8.16        9.42      3.95 o 
 -21   0   8      295.89      303.88     10.33 o 
 -20   0   8       63.23       64.25      5.10 o 
 -19   0   8       54.31       54.33      4.59 o 
 -18   0   8       16.31       20.56      2.78 o 
 -17   0   8       61.78       60.13      4.29 o 
 -16   0   8       41.43       47.69      3.17 o 
 -15   0   8       29.48       32.06      3.31 o 
 -14   0   8        0.46       -1.57      1.57 o 
 -13   0   8      645.00      600.21     11.39 o 
 -12   0   8     2012.09     1976.88     31.55 o 
 -11   0   8      307.76      300.16      7.72 o 
 -10   0   8     1417.20     1461.53     27.99 o 
  -9   0   8     1277.87     1426.52     22.97 o 
  -8   0   8        0.21        5.17      1.35 o 
  -7   0   8      352.61      369.91      7.14 o 
  -6   0   8      217.91      218.34      4.82 o 
  -5   0   8      144.61      191.83      4.39 o 
  -4   0   8        0.82        1.79      1.07 o 
  -3   0   8      161.00      186.04      5.40 o 
  -2   0   8       24.96       26.67      1.87 o 
  -1   0   8      154.84      131.11      3.36 o 
   0   0   8      486.53      511.76      9.00 o 
   1   0   8        1.38        7.29      1.18 o 
   2   0   8      435.22      436.57      8.00 o 
   3   0   8      543.28      548.01     12.71 o 
   4   0   8      978.27      976.49     16.13 o 
   5   0   8     4062.11     4171.31     62.14 o 
   6   0   8       34.93       31.78      2.23 o 
   7   0   8     1007.33      937.33     19.23 o 
   8   0   8       17.43       22.14      3.63 o 
   9   0   8      288.64      260.30     16.47 o 
  10   0   8       20.79       22.82      2.90 o 
  11   0   8       34.78       38.33      3.42 o 
  12   0   8       80.36       85.39      6.36 o 
  13   0   8       73.41       91.98      5.73 o 
  14   0   8      337.80      380.77     10.33 o 
  15   0   8        0.61        2.70      2.70 o 
 -21   1   8        7.78        2.91      1.89 o 
 -20   1   8       88.27       95.07      3.77 o 
 -19   1   8        7.86       10.55      2.06 o 
 -18   1   8      115.37      111.96      3.64 o 
 -17   1   8        1.39        1.78      1.44 o 
 -16   1   8       21.09       20.23      1.90 o 
 -15   1   8       48.15       56.50      2.61 o 
 -14   1   8     1019.05      967.50     13.36 o 
 -13   1   8        8.76        4.98      1.37 o 
 -12   1   8       16.34       12.39      1.51 o 
 -11   1   8      103.57       88.88      3.93 o 
 -10   1   8        0.03        0.18      0.74 o 
  -9   1   8     1617.89     1617.42     22.22 o 
  -8   1   8       33.66       33.98      1.65 o 
  -7   1   8      117.63      121.99      2.77 o 
  -6   1   8     1236.13     1272.14     15.93 o 
  -5   1   8      822.60      902.38     11.60 o 
  -4   1   8       65.14       68.18      3.15 o 
  -3   1   8     8481.61     9005.61    104.41 o 
  -2   1   8     1050.18     1122.27     14.04 o 
  -1   1   8     2401.88     2753.97     32.72 o 
   0   1   8        1.05        4.27      0.66 o 
   1   1   8       74.18       68.93      1.66 o 
   2   1   8      234.69      230.53      3.82 o 
   3   1   8       39.97       52.85      2.46 o 
   4   1   8      187.44      194.12      3.56 o 
   5   1   8      176.38      163.88      3.30 o 
   6   1   8        1.72       -0.83      0.83 o 
   7   1   8       12.32       12.65      1.23 o 
   8   1   8      927.19      916.91     13.32 o 
   9   1   8       27.83       30.13      1.80 o 
  10   1   8       61.40       60.53      2.63 o 
  11   1   8      110.68      103.80      4.13 o 
  12   1   8       41.32       37.74      4.41 o 
  13   1   8       45.05       50.71      4.44 o 
  14   1   8        3.03        3.80      3.03 o 
  15   1   8      129.47      138.34     12.19 o 
 -21   2   8      286.98      324.33      8.08 o 
 -20   2   8      125.32      145.38      5.31 o 
 -19   2   8       69.90       73.46      4.46 o 
 -18   2   8        0.32        0.99      1.84 o 
 -17   2   8        0.84        0.02      1.35 o 
 -16   2   8       28.65       29.15      2.05 o 
 -15   2   8        0.19       -1.18      1.18 o 
 -14   2   8       37.13       36.97      2.09 o 
 -13   2   8       31.37       33.95      1.98 o 
 -12   2   8       11.53       15.38      1.52 o 
 -11   2   8        0.82       -0.18      1.05 o 
 -10   2   8       17.89       14.86      1.38 o 
  -9   2   8      935.95      940.03     13.53 o 
  -8   2   8      147.16      167.25      3.61 o 
  -7   2   8      138.76      114.36      2.80 o 
  -6   2   8       90.88       98.28      2.33 o 
  -5   2   8      509.74      574.54      7.77 o 
  -4   2   8      576.73      630.53      8.37 o 
  -3   2   8      584.80      568.84      7.62 o 
  -2   2   8       25.48       27.57      1.26 o 
  -1   2   8        0.00       -0.03      0.72 o 
   0   2   8      172.86      185.31      3.71 o 
   1   2   8        8.40       14.77      1.31 o 
   2   2   8        8.95        4.67      1.16 o 
   3   2   8      550.34      553.67      8.61 o 
   4   2   8      145.72      153.13      3.59 o 
   5   2   8       12.60       17.79      1.63 o 
   6   2   8        0.09        5.20      1.50 o 
   7   2   8      237.02      241.65      5.47 o 
   8   2   8       79.59       74.69      3.30 o 
   9   2   8       26.77       24.93      2.33 o 
  10   2   8       63.04       60.46      4.46 o 
  11   2   8        2.49       -2.24      2.24 o 
  12   2   8       22.81       15.93      5.60 o 
  13   2   8        1.75        1.54      2.78 o 
  14   2   8       76.81       85.08      5.71 o 
 -20   3   8       84.53      100.52      4.93 o 
 -19   3   8        3.02        4.22      2.23 o 
 -18   3   8       10.21       13.98      2.48 o 
 -17   3   8       56.21       56.72      3.51 o 
 -16   3   8        2.90        0.01      2.10 o 
 -15   3   8      274.47      259.50      7.67 o 
 -14   3   8       32.81       29.31      3.14 o 
 -13   3   8       20.44       22.48      2.81 o 
 -12   3   8      359.68      339.22      8.31 o 
 -11   3   8      491.68      453.56      9.97 o 
 -10   3   8       45.54       47.25      3.28 o 
  -9   3   8        0.01        1.43      1.73 o 
  -8   3   8      171.58      172.86      5.26 o 
  -7   3   8     1166.16     1184.48     24.51 o 
  -6   3   8      240.90      233.18      8.11 o 
  -5   3   8      114.81      117.94      4.90 o 
  -4   3   8      189.29      167.97      5.62 o 
  -3   3   8        1.13        3.83      1.57 o 
  -2   3   8       52.87       46.67      2.89 o 
  -1   3   8      594.01      648.79     14.89 o 
   0   3   8      180.94      188.78      6.57 o 
   1   3   8      279.77      297.90     12.42 o 
   2   3   8      218.53      229.32      7.55 o 
   3   3   8      563.59      607.69     14.53 o 
   4   3   8      448.06      453.87     11.81 o 
   5   3   8      723.25      717.53     16.77 o 
   6   3   8      162.79      158.42      5.03 o 
   7   3   8        2.56        2.16      1.58 o 
   8   3   8       15.68        9.23      1.95 o 
   9   3   8      507.40      511.70      9.64 o 
  10   3   8        3.00        2.23      1.76 o 
  11   3   8      214.96      207.17      6.56 o 
  12   3   8        7.99        7.75      3.44 o 
  13   3   8        7.85        5.45      2.63 o 
 -19   4   8        1.05       -0.64      2.85 o 
 -18   4   8       67.62       71.62      5.28 o 
 -17   4   8        5.20        9.86      2.94 o 
 -16   4   8        1.44        2.08      2.28 o 
 -15   4   8        3.40        5.40      2.49 o 
 -14   4   8      246.66      261.69      7.65 o 
 -13   4   8       56.64       50.83      3.83 o 
 -12   4   8       52.61       43.24      3.89 o 
 -11   4   8      295.48      310.85      7.94 o 
 -10   4   8       18.00       15.77      4.08 o 
  -9   4   8      686.08      711.39     13.83 o 
  -8   4   8       24.10       28.81      2.71 o 
  -7   4   8      388.71      348.59     10.40 o 
  -6   4   8       21.57       18.24      2.71 o 
  -5   4   8       25.93       28.29      2.97 o 
  -4   4   8      159.74      146.51      6.68 o 
  -3   4   8      326.21      324.86      9.21 o 
  -2   4   8      253.03      230.00     11.71 o 
  -1   4   8       54.67       41.14      5.45 o 
   0   4   8        3.71        1.28      2.88 o 
   1   4   8      331.48      323.63     14.92 o 
   2   4   8       24.40       25.51      4.96 o 
   3   4   8      383.66      421.64     18.02 o 
   4   4   8       21.00       27.94      5.24 o 
   5   4   8      327.80      307.58     14.99 o 
   6   4   8       94.00      101.37      5.73 o 
   7   4   8       95.78      106.01      7.10 o 
   8   4   8        2.28        5.22      2.19 o 
   9   4   8      119.42      114.53      5.22 o 
  10   4   8        0.39       -0.10      2.20 o 
  11   4   8        0.83        1.54      1.98 o 
  12   4   8       56.86       58.99      3.83 o 
 -18   5   8        2.04        2.02      4.04 o 
 -17   5   8      158.71      181.13      7.18 o 
 -16   5   8       22.68       26.34      3.75 o 
 -15   5   8        5.17        6.03      2.70 o 
 -14   5   8      157.32      146.93      7.60 o 
 -13   5   8       48.62       47.23      4.92 o 
 -12   5   8       12.65        4.71      2.64 o 
 -11   5   8      176.10      182.60     10.63 o 
 -10   5   8       25.81       21.06      3.72 o 
  -9   5   8        0.12       -0.79      2.02 o 
  -8   5   8       76.34       82.55      5.37 o 
  -7   5   8        7.56        5.06      5.79 o 
  -6   5   8       52.14       65.95      4.62 o 
  -5   5   8      390.46      385.65     11.24 o 
  -4   5   8      190.84      172.80     10.64 o 
  -3   5   8       77.27       96.21      8.01 o 
  -2   5   8        5.09        2.80      3.11 o 
  -1   5   8      690.48      576.30     22.84 o 
   0   5   8      116.11      121.62      9.37 o 
   1   5   8        9.89        7.95      3.88 o 
   2   5   8        0.02       -3.01      3.01 o 
   3   5   8        1.18       -0.99      3.42 o 
   4   5   8        0.52       -0.45      3.44 o 
   5   5   8       19.71       23.35      5.58 o 
   6   5   8        0.41        2.57      4.29 o 
   7   5   8       36.18       49.68      7.40 o 
   8   5   8        2.02        2.83      2.76 o 
   9   5   8       22.40       22.75      4.22 o 
  10   5   8       41.34       43.78      6.75 o 
  11   5   8        5.68        7.01      3.61 o 
 -15   6   8       13.26        7.82      3.46 o 
 -14   6   8        1.50       -0.75      2.73 o 
 -13   6   8        2.02        3.45      3.05 o 
 -12   6   8       10.58       17.01      3.64 o 
 -11   6   8       16.88        8.36      3.07 o 
 -10   6   8        0.00       -0.01      2.49 o 
  -9   6   8       86.31       91.47      6.02 o 
  -8   6   8       47.69       55.80      4.99 o 
  -7   6   8      105.98      117.27      6.21 o 
  -6   6   8        0.00        2.83      3.29 o 
  -5   6   8       26.05       20.82      5.06 o 
  -4   6   8       53.13       53.21      7.06 o 
  -3   6   8      102.96       95.09      9.41 o 
  -2   6   8        0.41        3.18      3.60 o 
  -1   6   8       11.71       18.33      5.17 o 
   0   6   8       23.01       22.08      5.34 o 
   1   6   8       91.39       79.05      8.86 o 
   2   6   8       17.07       10.74      4.78 o 
   3   6   8       10.40       15.36      5.39 o 
   4   6   8        0.11       -0.83      4.07 o 
   5   6   8       18.30       10.04      5.47 o 
   6   6   8       36.29       29.03      5.17 o 
   7   6   8      238.26      251.33     11.14 o 
   8   6   8        3.54        4.18      3.10 o 
   9   6   8        1.21        4.65      5.50 o 
 -12   7   8        0.05       -0.76      4.66 o 
 -11   7   8        0.24        2.38      2.97 o 
 -10   7   8        0.14        7.18      3.12 o 
  -9   7   8        7.45        5.95      4.35 o 
  -8   7   8       49.21       57.72      8.21 o 
  -7   7   8      151.10      210.47     13.68 o 
  -6   7   8        1.83        2.50      4.16 o 
  -5   7   8        7.76        8.11      4.47 o 
  -4   7   8       50.91       47.81      7.95 o 
  -3   7   8       21.05       17.41      5.54 o 
  -2   7   8       30.50       33.06      6.68 o 
  -1   7   8       16.87        5.81      4.59 o 
   0   7   8        1.28        0.00      4.37 o 
   1   7   8      128.57      126.68     11.11 o 
   2   7   8        9.53       11.11      5.47 o 
   3   7   8       12.74        0.50      4.50 o 
   4   7   8      131.40      177.90     13.59 o 
   5   7   8        5.14       13.53      5.60 o 
  -5   8   8      242.79      287.87     17.08 o 
  -4   8   8      174.46      182.73     13.61 o 
  -3   8   8        7.41        1.88      4.89 o 
  -2   8   8        4.75        9.22      5.53 o 
 -21   1   9      339.48      334.68      6.83 o 
 -20   1   9       50.06       50.93      2.98 o 
 -19   1   9        5.63        7.82      1.81 o 
 -18   1   9        0.42        0.14      1.49 o 
 -17   1   9        3.02        4.97      2.14 o 
 -16   1   9      170.86      170.15      4.24 o 
 -15   1   9     1021.72      969.49     13.58 o 
 -14   1   9       18.21       18.34      1.77 o 
 -13   1   9      327.23      348.16      6.10 o 
 -12   1   9       20.86       22.34      1.79 o 
 -11   1   9      144.19      150.53      3.60 o 
 -10   1   9        0.07        0.45      0.82 o 
  -9   1   9      218.82      213.74      5.53 o 
  -8   1   9        8.43        8.65      1.11 o 
  -7   1   9      265.44      245.87      4.31 o 
  -6   1   9        0.70        2.83      0.95 o 
  -5   1   9        1.51        0.87      0.86 o 
  -4   1   9       24.64       24.38      1.39 o 
  -3   1   9     1948.72     1977.07     23.99 o 
  -2   1   9       48.94       48.53      2.29 o 
  -1   1   9      808.45      833.37      9.72 o 
   0   1   9      292.22      320.40      4.38 o 
   1   1   9       14.00       11.85      1.34 o 
   2   1   9       31.76       36.35      1.62 o 
   3   1   9      737.26      734.99      9.73 o 
   4   1   9        6.56        6.23      1.40 o 
   5   1   9       20.97       18.26      1.44 o 
   6   1   9        0.13       -0.52      1.17 o 
   7   1   9       45.38       40.50      2.15 o 
   8   1   9      137.00      130.14      3.14 o 
   9   1   9      468.70      429.98      7.70 o 
  10   1   9        6.94        4.96      2.24 o 
  11   1   9       11.25       14.66      2.40 o 
  12   1   9        0.11       -1.20      3.58 o 
  13   1   9       15.43       14.73      3.33 o 
  14   1   9       14.91       15.37      3.44 o 
 -21   2   9        0.02       -1.99      2.16 o 
 -20   2   9        2.82        2.14      2.35 o 
 -19   2   9        4.13       -0.03      2.06 o 
 -18   2   9        1.41       -1.75      1.80 o 
 -17   2   9      263.70      267.36      6.05 o 
 -16   2   9       12.43        8.29      2.13 o 
 -15   2   9       93.41       81.69      2.97 o 
 -14   2   9      307.69      278.40      8.27 o 
 -13   2   9       82.87       75.76      2.70 o 
 -12   2   9       32.19       26.67      1.81 o 
 -11   2   9       14.12       12.87      1.44 o 
 -10   2   9        8.73       12.19      2.00 o 
  -9   2   9       45.27       38.17      1.95 o 
  -8   2   9      196.00      208.57      4.28 o 
  -7   2   9        1.52        2.20      0.95 o 
  -6   2   9      269.17      278.58      4.57 o 
  -5   2   9        1.58        7.10      1.01 o 
  -4   2   9        5.39        3.51      0.93 o 
  -3   2   9     3092.60     3410.29     40.38 o 
  -2   2   9       36.82       41.97      2.05 o 
  -1   2   9      119.99      141.41      3.30 o 
   0   2   9      252.25      260.70      4.88 o 
   1   2   9      116.92      126.93      3.64 o 
   2   2   9      282.93      288.93      5.37 o 
   3   2   9      164.13      186.31      4.12 o 
   4   2   9        6.01        5.63      1.39 o 
   5   2   9     1524.11     1551.35     21.67 o 
   6   2   9      145.44      136.29      4.07 o 
   7   2   9      160.88      144.94      4.26 o 
   8   2   9      136.88      140.19      5.89 o 
   9   2   9      286.72      266.90      8.45 o 
  10   2   9       15.39       10.97      2.99 o 
  11   2   9       87.59       86.78      4.33 o 
  12   2   9        2.62       -0.79      4.92 o 
  13   2   9       10.73       10.40      3.43 o 
 -20   3   9        0.67       -2.55      2.55 o 
 -19   3   9       42.68       44.02      3.52 o 
 -18   3   9       20.36       20.91      2.77 o 
 -17   3   9       63.38       60.55      3.57 o 
 -16   3   9        9.14        7.31      2.67 o 
 -15   3   9      233.85      221.25      7.10 o 
 -14   3   9        4.80        5.09      2.31 o 
 -13   3   9       31.87       25.36      2.96 o 
 -12   3   9      359.00      341.16      8.52 o 
 -11   3   9       20.30       27.87      2.84 o 
 -10   3   9       40.07       33.58      3.01 o 
  -9   3   9       13.93       14.27      2.26 o 
  -8   3   9       27.66       23.76      2.56 o 
  -7   3   9       27.67       35.38      3.82 o 
  -6   3   9        0.41       -0.05      1.42 o 
  -5   3   9       99.60      118.14      4.22 o 
  -4   3   9       20.48       33.80      2.55 o 
  -3   3   9        7.15        7.77      2.05 o 
  -2   3   9       43.08       45.84      4.32 o 
  -1   3   9       69.94       73.38      4.39 o 
   0   3   9       42.49       40.62      3.64 o 
   1   3   9      429.46      439.03     11.52 o 
   2   3   9       31.08       29.65      6.26 o 
   3   3   9      249.03      249.27      8.10 o 
   4   3   9       69.26       65.73      9.58 o 
   5   3   9     1091.52     1110.72     19.36 o 
   6   3   9       85.54       89.20      6.25 o 
   7   3   9      173.10      176.22      4.97 o 
   8   3   9       59.00       50.83      3.16 o 
   9   3   9      494.85      471.91      9.29 o 
  10   3   9        4.59        4.09      3.13 o 
  11   3   9       40.62       53.52      9.14 o 
  12   3   9        0.08       -1.07      2.37 o 
 -19   4   9      400.05      445.76     11.94 o 
 -18   4   9       11.79       20.31      3.60 o 
 -17   4   9       32.00       35.06      4.01 o 
 -16   4   9       28.32       29.15      5.05 o 
 -15   4   9       21.55       28.81      3.42 o 
 -14   4   9       34.96       36.93      3.60 o 
 -13   4   9        0.53        1.15      2.29 o 
 -12   4   9        3.20        0.78      1.93 o 
 -11   4   9        0.78        1.76      1.90 o 
 -10   4   9      137.71      165.49      5.59 o 
  -9   4   9       46.09       46.27      3.36 o 
  -8   4   9      242.10      223.94      6.42 o 
  -7   4   9       48.27       60.50      3.51 o 
  -6   4   9      982.96      970.36     17.50 o 
  -5   4   9      111.16      112.86      5.21 o 
  -4   4   9      141.37      143.42      8.99 o 
  -3   4   9       79.92       61.57      6.79 o 
  -2   4   9       14.90       11.84      3.72 o 
  -1   4   9       95.82      124.49      8.83 o 
   0   4   9       33.81       32.05      5.43 o 
   1   4   9       87.15      104.70      8.36 o 
   2   4   9       58.74       61.56      7.09 o 
   3   4   9      161.55      168.21      6.96 o 
   4   4   9       44.99       36.26      3.97 o 
   5   4   9       29.33       17.87      3.30 o 
   6   4   9        5.06        3.98      2.73 o 
   7   4   9        4.31        5.63      2.22 o 
   8   4   9      191.69      182.85      6.50 o 
   9   4   9      121.14      120.47      5.51 o 
  10   4   9        0.16        4.08      2.82 o 
  11   4   9      204.22      218.31      7.13 o 
 -17   5   9      142.18      151.53      6.92 o 
 -16   5   9       13.24       19.62      3.55 o 
 -15   5   9        3.24        4.42      2.65 o 
 -14   5   9       42.15       51.40      6.31 o 
 -13   5   9      207.48      218.59      9.17 o 
 -12   5   9      132.97      133.76      7.13 o 
 -11   5   9       65.70       64.27      6.16 o 
 -10   5   9       53.82       66.08      5.40 o 
  -9   5   9       68.77       67.70      5.23 o 
  -8   5   9       52.46       60.74      4.85 o 
  -7   5   9       39.47       33.48      3.72 o 
  -6   5   9        0.00       -2.70      2.70 o 
  -5   5   9        1.61        5.19      3.32 o 
  -4   5   9        9.82        5.05      3.29 o 
  -3   5   9      369.69      354.83     16.51 o 
  -2   5   9      348.08      346.81     16.52 o 
  -1   5   9        5.26        0.53      3.09 o 
   0   5   9       52.31       43.85      6.75 o 
   1   5   9      270.62      245.31     13.74 o 
   2   5   9        3.60        1.61      3.58 o 
   3   5   9       70.07       63.33      8.09 o 
   4   5   9       53.37       56.50      7.70 o 
   5   5   9      170.07      171.45     11.89 o 
   6   5   9       33.08       33.91      6.75 o 
   7   5   9      227.21      251.59     16.44 o 
   8   5   9       34.17       40.86      5.20 o 
   9   5   9       34.63       33.68      4.90 o 
  10   5   9        6.12        8.79      3.68 o 
 -15   6   9       53.70       46.21      5.45 o 
 -14   6   9        3.39        4.49      3.21 o 
 -13   6   9       61.07       65.65      6.08 o 
 -12   6   9       25.97       32.08      7.82 o 
 -11   6   9       16.68       19.29      3.75 o 
 -10   6   9       15.40       22.23      7.73 o 
  -9   6   9      354.80      358.01     11.95 o 
  -8   6   9      234.30      250.02     14.29 o 
  -7   6   9       10.12       16.98      4.92 o 
  -6   6   9        5.56       10.12      4.35 o 
  -5   6   9       13.03       19.97      5.04 o 
  -4   6   9        0.80       -2.27      3.25 o 
  -3   6   9        6.45        2.67      3.83 o 
  -2   6   9       14.48        9.83      4.35 o 
  -1   6   9       27.93       18.73      5.01 o 
   0   6   9        0.07       -1.25      3.23 o 
   1   6   9      163.31      142.89     11.14 o 
   2   6   9      353.23      385.27     19.16 o 
   3   6   9      183.91      199.65     13.32 o 
   4   6   9       82.90       76.74      9.36 o 
   5   6   9        0.17       -3.48      4.29 o 
   6   6   9        4.67        7.86      3.60 o 
   7   6   9        0.46        3.38      3.28 o 
 -12   7   9        3.73       -0.61      3.49 o 
 -11   7   9        8.53       16.50      4.04 o 
 -10   7   9       65.63       72.94      9.51 o 
  -9   7   9       50.12       41.86      7.37 o 
  -8   7   9       38.95       24.50      5.90 o 
  -7   7   9       23.35       23.85      6.15 o 
  -6   7   9        7.22        1.51      4.18 o 
  -5   7   9       47.83       56.99      8.18 o 
  -4   7   9        5.92        4.66      4.50 o 
  -3   7   9        4.28        2.00      4.51 o 
  -2   7   9       29.53       34.23      7.04 o 
  -1   7   9      378.58      361.80     19.05 o 
   0   7   9       34.97       32.15      7.00 o 
   1   7   9      566.19      550.52     25.03 o 
   2   7   9       20.79       27.33      6.60 o 
   3   7   9      241.45      218.87     14.92 o 
   4   7   9        1.08       -0.62      5.36 o 
 -21   0  10       81.53       89.77     13.89 o 
 -20   0  10      116.68      121.63      6.65 o 
 -19   0  10      113.54      131.59      6.44 o 
 -18   0  10       26.43       28.97      2.82 o 
 -17   0  10      307.78      292.57      7.25 o 
 -16   0  10     1372.14     1278.22     21.91 o 
 -15   0  10     1131.21     1053.44     18.46 o 
 -14   0  10      366.97      376.38      8.22 o 
 -13   0  10        0.01        0.21      1.59 o 
 -12   0  10        0.53       -1.02      2.16 o 
 -11   0  10      234.12      195.37      5.24 o 
 -10   0  10      123.25      126.46      5.95 o 
  -9   0  10     1843.41     1929.27     30.63 o 
  -8   0  10     1109.24     1230.33     20.24 o 
  -7   0  10      504.26      493.10      9.28 o 
  -6   0  10        2.09        2.35      1.34 o 
  -5   0  10      204.37      209.03      4.93 o 
  -4   0  10      199.43      206.73      4.92 o 
  -3   0  10      128.72      110.43      4.20 o 
  -2   0  10        7.55        8.76      1.42 o 
  -1   0  10       33.93       19.71      1.79 o 
   0   0  10      503.80      480.06      8.87 o 
   1   0  10        1.83        0.68      1.12 o 
   2   0  10     2179.51     2151.67     40.47 o 
   3   0  10       90.61      102.02      4.31 o 
   4   0  10        6.26       11.77      1.72 o 
   5   0  10       18.49       13.75      1.81 o 
   6   0  10       40.09       45.78      3.31 o 
   7   0  10       40.79       51.10      7.01 o 
   8   0  10     1410.58     1381.28     27.54 o 
   9   0  10      128.13      114.41      5.02 o 
  10   0  10        2.56        1.75      5.39 o 
  11   0  10      125.25      126.83      5.57 o 
  12   0  10      131.73      115.52      9.01 o 
  13   0  10       36.15       39.61      6.30 o 
 -21   1  10        0.52       -1.72      1.72 o 
 -20   1  10       21.81       20.23      2.31 o 
 -19   1  10        0.35        1.86      1.70 o 
 -18   1  10       23.88       18.77      2.04 o 
 -17   1  10       44.98       45.10      2.60 o 
 -16   1  10      284.06      286.19      5.74 o 
 -15   1  10      467.22      436.62      7.47 o 
 -14   1  10      519.11      521.84      8.31 o 
 -13   1  10       96.64       99.82      3.15 o 
 -12   1  10        4.66        6.94      1.65 o 
 -11   1  10        4.19        5.25      1.40 o 
 -10   1  10        0.17       -1.08      1.08 o 
  -9   1  10       51.77       41.85      2.19 o 
  -8   1  10      697.00      732.32     13.46 o 
  -7   1  10       67.36       55.11      2.83 o 
  -6   1  10       19.70       20.56      1.89 o 
  -5   1  10      401.60      394.98     12.94 o 
  -4   1  10       47.98       54.90      3.03 o 
  -3   1  10       15.14       13.31      1.25 o 
  -2   1  10      132.63      150.43      3.13 o 
  -1   1  10      131.69      132.79      2.47 o 
   0   1  10        3.13        1.61      1.35 o 
   1   1  10      140.65      136.15      2.87 o 
   2   1  10        0.48        0.98      1.00 o 
   3   1  10      312.86      354.90      5.52 o 
   4   1  10      349.27      345.65      5.46 o 
   5   1  10        4.01        3.72      1.52 o 
   6   1  10       11.69        9.95      1.46 o 
   7   1  10       52.80       47.91      2.98 o 
   8   1  10       12.81       12.41      1.91 o 
   9   1  10        0.20        0.50      1.93 o 
  10   1  10        1.11       -3.81      4.70 o 
  11   1  10        2.25       -2.16      2.16 o 
  12   1  10       28.78       29.54      3.78 o 
  13   1  10        2.26        5.52      3.04 o 
 -21   2  10      166.14      185.08      6.11 o 
 -20   2  10        2.77        1.36      3.16 o 
 -19   2  10       31.27       31.54      3.26 o 
 -18   2  10        2.33        3.51      1.59 o 
 -17   2  10        3.66        0.69      1.41 o 
 -16   2  10       19.52       19.09      1.92 o 
 -15   2  10       27.41       23.86      1.95 o 
 -14   2  10       17.65        8.46      1.68 o 
 -13   2  10       14.32       13.34      2.35 o 
 -12   2  10        1.73        1.53      1.37 o 
 -11   2  10      125.04      126.51      3.27 o 
 -10   2  10       25.75       27.66      2.28 o 
  -9   2  10      168.53      180.82      3.78 o 
  -8   2  10      181.64      202.56      4.77 o 
  -7   2  10       27.24       23.29      1.52 o 
  -6   2  10      133.65      130.02      2.99 o 
  -5   2  10      204.90      241.45      4.25 o 
  -4   2  10      395.70      453.13      6.66 o 
  -3   2  10      559.28      579.59      8.07 o 
  -2   2  10        4.77        5.01      1.26 o 
  -1   2  10        0.82        0.25      1.16 o 
   0   2  10      223.56      225.58      4.60 o 
   1   2  10        0.32        1.76      1.30 o 
   2   2  10        0.01       -0.88      1.76 o 
   3   2  10       84.88       90.25      3.00 o 
   4   2  10       80.64       79.52      3.67 o 
   5   2  10      103.79      103.93      3.30 o 
   6   2  10      152.25      148.42      4.46 o 
   7   2  10       36.23       34.27      3.62 o 
   8   2  10      304.86      300.34      9.10 o 
   9   2  10      127.80      123.27     14.09 o 
  10   2  10        3.00       -1.40      2.10 o 
  11   2  10        7.89       15.38      2.73 o 
  12   2  10      120.54      125.33     10.10 o 
 -20   3  10       35.25       39.13      3.57 o 
 -19   3  10        0.07        0.59      2.17 o 
 -18   3  10      126.62      127.89      5.00 o 
 -17   3  10        6.83        7.96      2.17 o 
 -16   3  10       64.80       73.08      4.81 o 
 -15   3  10       55.80       69.38      4.56 o 
 -14   3  10      422.97      370.72      9.35 o 
 -13   3  10       15.41       18.31      2.82 o 
 -12   3  10       33.49       37.83      4.59 o 
 -11   3  10        2.93        3.04      2.05 o 
 -10   3  10     1027.84     1036.93     18.99 o 
  -9   3  10     1454.11     1461.52     25.26 o 
  -8   3  10       28.67       33.40      2.89 o 
  -7   3  10      265.57      279.27      7.09 o 
  -6   3  10      189.56      191.24      5.66 o 
  -5   3  10       18.47       19.63      2.32 o 
  -4   3  10       29.42       32.11      3.00 o 
  -3   3  10      254.35      271.30      8.47 o 
  -2   3  10       31.28       26.90      3.25 o 
  -1   3  10       27.65       27.68      3.37 o 
   0   3  10       20.88       25.90      3.30 o 
   1   3  10      209.49      203.95      7.32 o 
   2   3  10      725.04      767.76     17.92 o 
   3   3  10      709.35      706.39     16.84 o 
   4   3  10      330.43      328.11      7.79 o 
   5   3  10       10.59       10.54      3.93 o 
   6   3  10      330.40      340.25      9.22 o 
   7   3  10       81.03       78.24      5.46 o 
   8   3  10      158.45      169.91      5.14 o 
   9   3  10      422.82      426.04     11.82 o 
  10   3  10      140.39      141.99      9.31 o 
  11   3  10       21.59       25.73      6.24 o 
 -19   4  10        3.99        2.41      3.00 o 
 -18   4  10        4.81        5.88      4.26 o 
 -17   4  10        0.19       -1.33      3.20 o 
 -16   4  10      117.62      112.86      7.20 o 
 -15   4  10      165.95      155.03      7.47 o 
 -14   4  10        4.94        1.87      2.46 o 
 -13   4  10        3.23       -0.63      2.20 o 
 -12   4  10        2.56        2.22      2.11 o 
 -11   4  10       53.26       49.91      5.25 o 
 -10   4  10       62.65       63.73      4.21 o 
  -9   4  10      147.71      137.67      5.14 o 
  -8   4  10      269.33      263.52      8.33 o 
  -7   4  10       13.79       20.04      2.52 o 
  -6   4  10      221.20      210.63      6.11 o 
  -5   4  10       10.31       11.93      2.91 o 
  -4   4  10      107.01       95.57      5.39 o 
  -3   4  10       44.51       41.56      3.91 o 
  -2   4  10        0.84        0.89      2.21 o 
  -1   4  10       53.82       53.32      5.47 o 
   0   4  10      113.78      123.57      6.01 o 
   1   4  10      128.77      120.64      5.98 o 
   2   4  10       64.79       59.10      9.92 o 
   3   4  10       50.48       51.61      4.55 o 
   4   4  10       11.09        6.90      3.80 o 
   5   4  10        2.06        9.21      2.96 o 
   6   4  10        1.69        2.43      2.79 o 
   7   4  10      140.75      139.58      5.78 o 
   8   4  10       77.03       69.49      4.53 o 
   9   4  10        3.59        8.04      2.94 o 
  10   4  10      112.36      111.31     11.13 o 
 -17   5  10      171.02      181.86      7.53 o 
 -16   5  10        3.59        3.72      2.99 o 
 -15   5  10        2.48       -2.03      2.49 o 
 -14   5  10       61.67       58.07      4.57 o 
 -13   5  10      364.43      352.79     12.23 o 
 -12   5  10      113.58      113.47      6.94 o 
 -11   5  10       80.83       85.31      8.65 o 
 -10   5  10      150.49      170.01      7.64 o 
  -9   5  10       93.27       67.79     11.15 o 
  -8   5  10      106.85      103.89      5.77 o 
  -7   5  10      107.71      100.82      8.67 o 
  -6   5  10       11.91        6.21      3.25 o 
  -5   5  10        4.30        3.67      3.29 o 
  -4   5  10      137.29      135.65      9.82 o 
  -3   5  10       16.66       21.20      4.91 o 
  -2   5  10        1.00        2.27      3.49 o 
  -1   5  10        2.05       -2.10      3.27 o 
   0   5  10       51.88       48.68      7.18 o 
   1   5  10        0.18        3.20      4.00 o 
   2   5  10       16.14       19.76      5.34 o 
   3   5  10       19.56       18.32      5.58 o 
   4   5  10       14.69       12.73      4.94 o 
   5   5  10       11.21        8.89      4.81 o 
   6   5  10        5.57        8.45      5.07 o 
   7   5  10       55.80       63.55      6.18 o 
   8   5  10       47.98       68.67      6.42 o 
   9   5  10        1.79        8.66      2.77 o 
 -15   6  10        0.01        3.10      3.42 o 
 -14   6  10        2.02        3.26      3.19 o 
 -13   6  10       40.04       52.96      5.63 o 
 -12   6  10       28.45       27.58      4.53 o 
 -11   6  10      102.40      104.76      8.01 o 
 -10   6  10       25.47       25.88      4.05 o 
  -9   6  10        0.07        4.47      4.22 o 
  -8   6  10        0.46       -1.07      3.26 o 
  -7   6  10       10.13        4.08      4.07 o 
  -6   6  10       76.35       65.69      8.03 o 
  -5   6  10        1.85        2.94      3.48 o 
  -4   6  10        7.47       18.76      5.18 o 
  -3   6  10      211.34      187.04     12.55 o 
  -2   6  10       13.42        8.85      4.99 o 
  -1   6  10       19.71       21.64      5.80 o 
   0   6  10        0.03        1.69      4.16 o 
   1   6  10        5.66       13.68      5.41 o 
   2   6  10       57.52       54.80      8.44 o 
   3   6  10       37.35       39.20      7.41 o 
   4   6  10      119.77      144.01     11.87 o 
   5   6  10       57.29       53.97      8.49 o 
   6   6  10       52.88       45.19      8.65 o 
 -11   7  10       52.00       46.97      8.23 o 
 -10   7  10       34.12       26.51      6.85 o 
  -9   7  10      254.95      276.52     16.36 o 
  -8   7  10       67.31       62.36      8.89 o 
  -7   7  10       14.91        6.50      4.76 o 
  -6   7  10      145.10      197.11     13.83 o 
  -5   7  10        7.39       14.17      5.68 o 
  -4   7  10        0.17        9.51      5.30 o 
  -3   7  10       22.56       26.37      6.48 o 
  -2   7  10        1.46        4.92      4.96 o 
  -1   7  10      114.73       95.38     10.79 o 
   0   7  10       17.16       26.75      6.86 o 
   1   7  10       21.62       17.77      6.24 o 
   2   7  10      101.22      104.96     11.51 o 
 -21   1  11       68.58       75.24      5.88 o 
 -20   1  11        2.97        1.48      2.23 o 
 -19   1  11       11.66       12.27      2.06 o 
 -18   1  11       24.19       31.50      2.86 o 
 -17   1  11        7.41        7.56      2.17 o 
 -16   1  11      572.26      549.16      8.95 o 
 -15   1  11      297.19      277.33      5.62 o 
 -14   1  11       21.40       22.24      1.95 o 
 -13   1  11       21.23       21.46      1.85 o 
 -12   1  11      266.93      282.81      5.34 o 
 -11   1  11        1.08        0.98      1.24 o 
 -10   1  11      117.42      127.10      3.36 o 
  -9   1  11      177.07      182.35      5.67 o 
  -8   1  11      187.68      215.73      4.66 o 
  -7   1  11       16.54       15.42      1.58 o 
  -6   1  11        0.83        0.71      0.90 o 
  -5   1  11       34.62       33.74      1.96 o 
  -4   1  11       21.73       25.12      1.72 o 
  -3   1  11      137.70      141.97      4.08 o 
  -2   1  11        9.92       19.96      1.43 o 
  -1   1  11        0.38        1.99      0.92 o 
   0   1  11        6.38        6.38      1.04 o 
   1   1  11       21.69       27.85      1.51 o 
   2   1  11        0.15        0.30      0.97 o 
   3   1  11        0.00       -0.73      1.55 o 
   4   1  11       84.92       78.11      3.44 o 
   5   1  11      155.00      174.58      4.97 o 
   6   1  11       98.38       89.74      3.72 o 
   7   1  11        0.19       -1.02      1.53 o 
   8   1  11       20.13       15.06      2.03 o 
   9   1  11       92.21       93.05      4.10 o 
  10   1  11       20.31       18.57      3.65 o 
  11   1  11       22.57       17.28      3.34 o 
  12   1  11       14.47        7.75      3.13 o 
 -21   2  11        4.29        1.96      2.44 o 
 -20   2  11        0.58        0.28      4.34 o 
 -19   2  11       11.77       16.35      2.75 o 
 -18   2  11       64.44       63.81      3.23 o 
 -17   2  11       33.84       37.73      2.49 o 
 -16   2  11        3.31       -0.66      1.39 o 
 -15   2  11        4.06        2.32      1.61 o 
 -14   2  11      868.55      889.68     12.67 o 
 -13   2  11       31.86       26.68      1.94 o 
 -12   2  11      229.65      235.83      4.78 o 
 -11   2  11       18.94       16.80      1.59 o 
 -10   2  11       76.06       77.94      3.11 o 
  -9   2  11       18.72       17.64      1.62 o 
  -8   2  11       37.72       37.20      1.94 o 
  -7   2  11        0.02        1.55      1.09 o 
  -6   2  11       24.48       23.51      1.61 o 
  -5   2  11       21.84       25.74      1.66 o 
  -4   2  11     3318.09     3544.26     42.30 o 
  -3   2  11      287.26      280.78      5.42 o 
  -2   2  11      568.98      639.10     10.04 o 
  -1   2  11        0.01       -1.08      1.18 o 
   0   2  11       21.23       20.12      1.76 o 
   1   2  11        5.27        8.03      1.51 o 
   2   2  11       68.46       76.22      2.84 o 
   3   2  11        6.58        3.01      1.43 o 
   4   2  11        0.21        0.80      1.45 o 
   5   2  11        6.09        2.27      2.51 o 
   6   2  11        0.42       -0.41      2.59 o 
   7   2  11      170.04      161.78      8.85 o 
   8   2  11      155.86      159.74      6.59 o 
   9   2  11        0.39        3.88      2.82 o 
  10   2  11       24.32       20.56      2.88 o 
  11   2  11        1.40        2.51      3.32 o 
 -20   3  11        2.63        0.98      2.34 o 
 -19   3  11       42.79       46.95      4.92 o 
 -18   3  11       31.52       28.00      3.67 o 
 -17   3  11       42.46       45.59      3.37 o 
 -16   3  11       87.99       72.65      4.87 o 
 -15   3  11       52.13       50.78      4.13 o 
 -14   3  11        2.36        0.57      2.05 o 
 -13   3  11        0.06        2.86      2.22 o 
 -12   3  11      122.92      143.09      5.56 o 
 -11   3  11      212.57      220.00      6.72 o 
 -10   3  11        0.07        1.13      2.04 o 
  -9   3  11      142.80      146.29      5.31 o 
  -8   3  11     1242.60     1259.06     22.23 o 
  -7   3  11       16.06       19.33      2.48 o 
  -6   3  11      257.34      247.36      8.01 o 
  -5   3  11       23.46       20.18      3.24 o 
  -4   3  11      352.10      397.26     11.07 o 
  -3   3  11        5.09        8.77      2.56 o 
  -2   3  11        1.14        3.61      2.34 o 
  -1   3  11        3.30        1.99      2.33 o 
   0   3  11        6.26        8.10      2.59 o 
   1   3  11      109.93      121.24      7.01 o 
   2   3  11       26.30       33.36      3.68 o 
   3   3  11       43.91       40.94      4.01 o 
   4   3  11        0.87        2.62      2.26 o 
   5   3  11       27.36       24.57      2.81 o 
   6   3  11        3.08        0.73      2.22 o 
   7   3  11        4.28        4.74      4.96 o 
   8   3  11      116.87      114.64      7.34 o 
   9   3  11       25.40       21.08      4.07 o 
  10   3  11        7.05        7.41      3.53 o 
 -19   4  11       12.86       16.34      3.73 o 
 -18   4  11        0.10       -2.75      2.75 o 
 -17   4  11        5.79        4.74      2.96 o 
 -16   4  11       27.16       34.55      5.74 o 
 -15   4  11       33.25       36.89      3.86 o 
 -14   4  11        1.25       -0.72      2.42 o 
 -13   4  11        0.77       -2.04      2.04 o 
 -12   4  11        1.80        2.83      2.25 o 
 -11   4  11       68.16       76.44      4.58 o 
 -10   4  11      584.22      581.73     13.85 o 
  -9   4  11        0.52        0.54      2.80 o 
  -8   4  11      499.88      497.24     10.91 o 
  -7   4  11        4.06        2.76      2.74 o 
  -6   4  11      717.17      706.60     17.31 o 
  -5   4  11      237.30      236.02      9.21 o 
  -4   4  11        2.03        4.51      2.84 o 
  -3   4  11       41.28       40.62      4.04 o 
  -2   4  11      364.10      349.46     10.60 o 
  -1   4  11      106.46      112.32      5.98 o 
   0   4  11      120.52      128.18     13.02 o 
   1   4  11       87.60       93.32      5.79 o 
   2   4  11        0.52        4.99      2.88 o 
   3   4  11       42.49       33.06      6.67 o 
   4   4  11        0.74        2.09      2.85 o 
   5   4  11       12.88       21.38      4.75 o 
   6   4  11       10.47       11.33      3.34 o 
   7   4  11       83.90       85.39      5.08 o 
   8   4  11      138.73      149.78      6.15 o 
   9   4  11       23.61       29.38      4.29 o 
 -17   5  11       36.31       43.14      4.71 o 
 -16   5  11       85.10      104.09      6.18 o 
 -15   5  11       10.53        6.90      4.22 o 
 -14   5  11       57.11       69.34      6.45 o 
 -13   5  11       36.51       39.90      4.98 o 
 -12   5  11       83.38       90.54      5.34 o 
 -11   5  11       24.19       28.86      5.00 o 
 -10   5  11        2.05        3.50      2.58 o 
  -9   5  11       21.89       19.30      5.29 o 
  -8   5  11       75.01       70.18      7.95 o 
  -7   5  11        1.73       -1.60      3.10 o 
  -6   5  11       22.35       29.98      5.71 o 
  -5   5  11       12.34       14.65      4.66 o 
  -4   5  11      420.58      409.81     18.91 o 
  -3   5  11       87.04       83.37      8.88 o 
  -2   5  11      110.89       90.04      9.25 o 
  -1   5  11       45.21       39.84      6.74 o 
   0   5  11       24.57       16.85      5.20 o 
   1   5  11        2.56       12.72      4.94 o 
   2   5  11      124.99      145.79     11.09 o 
   3   5  11      150.97      176.81     12.32 o 
   4   5  11       87.35       82.30      9.27 o 
   5   5  11       88.13      108.10     10.75 o 
   6   5  11       16.58       23.22      6.27 o 
   7   5  11       56.05       57.76      4.61 o 
 -14   6  11        1.48        0.40      3.49 o 
 -13   6  11       79.16       83.34      6.80 o 
 -12   6  11      537.06      515.05     15.97 o 
 -11   6  11        1.38       -1.17      3.95 o 
 -10   6  11      657.40      650.97     27.05 o 
  -9   6  11       84.76       89.56     10.00 o 
  -8   6  11        0.50        0.41      4.04 o 
  -7   6  11        3.75        1.71      4.04 o 
  -6   6  11       25.50       40.63      6.93 o 
  -5   6  11        4.99        7.53      4.19 o 
  -4   6  11        0.87        6.28      4.25 o 
  -3   6  11       36.05       43.75      7.38 o 
  -2   6  11        1.64        0.00      4.40 o 
  -1   6  11        0.55       -3.81      3.92 o 
   0   6  11        1.34        0.55      4.29 o 
   1   6  11      101.59      112.15     11.36 o 
   2   6  11        1.29        4.85      5.22 o 
   3   6  11        0.51        2.31      4.97 o 
   4   6  11        0.00       -1.56      4.63 o 
   5   6  11       79.27       91.53     11.04 o 
 -10   7  11       25.12       11.73      5.48 o 
  -9   7  11       38.57       42.20      7.87 o 
  -8   7  11       20.14       16.25      5.64 o 
  -7   7  11        8.96        9.44      5.29 o 
  -6   7  11       54.75       73.34      9.75 o 
  -5   7  11       20.63       27.03      6.62 o 
  -4   7  11        4.83       -2.88      4.36 o 
  -3   7  11        9.14       13.18      5.55 o 
  -2   7  11      190.43      211.93     14.68 o 
  -1   7  11        9.96        7.31      4.93 o 
   0   7  11       87.19       87.01     10.72 o 
 -21   0  12      114.15      116.97      6.69 o 
 -20   0  12      134.91      144.51      7.11 o 
 -19   0  12        0.00       -0.03      2.62 o 
 -18   0  12      116.98      127.18      9.50 o 
 -17   0  12      212.66      213.58     10.20 o 
 -16   0  12       12.92       11.95      2.22 o 
 -15   0  12      350.78      330.48      7.72 o 
 -14   0  12        1.67        1.72      1.83 o 
 -13   0  12       32.62       40.86      2.85 o 
 -12   0  12       97.00       84.28      3.78 o 
 -11   0  12        0.12        0.46      1.64 o 
 -10   0  12     1294.47     1279.52     21.39 o 
  -9   0  12      467.92      546.68     10.50 o 
  -8   0  12      162.32      181.21      5.59 o 
  -7   0  12      115.74      127.26      4.16 o 
  -6   0  12        7.97       11.71      1.76 o 
  -5   0  12        0.81       -0.07      1.43 o 
  -4   0  12     1060.41     1087.80     18.19 o 
  -3   0  12     1152.14     1240.44     20.43 o 
  -2   0  12      100.01      162.32      4.50 o 
  -1   0  12      292.80      303.76      8.28 o 
   0   0  12      369.17      368.10      9.77 o 
   1   0  12       60.48       52.09      5.00 o 
   2   0  12       79.29       85.95      8.61 o 
   3   0  12       56.91       58.07      2.88 o 
   4   0  12        0.35        0.91      1.50 o 
   5   0  12      152.94      148.56      5.52 o 
   6   0  12       44.60       41.69      4.69 o 
   7   0  12       11.71       12.58      3.15 o 
   8   0  12       69.01       73.87      4.36 o 
   9   0  12        9.98       11.47      2.72 o 
  10   0  12       18.98       17.76      5.36 o 
  11   0  12        2.57       -1.15      4.71 o 
 -21   1  12        4.40        6.10      2.07 o 
 -20   1  12        5.90        2.57      3.02 o 
 -19   1  12        0.00       -1.60      1.60 o 
 -18   1  12       15.06       15.42      2.02 o 
 -17   1  12        6.27        4.26      1.66 o 
 -16   1  12       88.80       97.06      3.44 o 
 -15   1  12       41.32       41.80      2.48 o 
 -14   1  12        0.71        3.97      1.54 o 
 -13   1  12      121.47      124.64      3.80 o 
 -12   1  12       18.45       19.60      1.83 o 
 -11   1  12      127.75      128.77      3.51 o 
 -10   1  12       92.19       95.29      3.04 o 
  -9   1  12       20.91       21.93      1.76 o 
  -8   1  12       74.68       70.69      2.62 o 
  -7   1  12      449.73      455.53      7.14 o 
  -6   1  12      497.89      530.10      7.95 o 
  -5   1  12     1089.48     1214.76     15.79 o 
  -4   1  12      704.61      841.57     11.46 o 
  -3   1  12        7.51        3.85      1.28 o 
  -2   1  12       84.66       95.11      3.30 o 
  -1   1  12        8.48        5.14      1.47 o 
   0   1  12       30.89       30.42      2.07 o 
   1   1  12       50.00       44.15      2.39 o 
   2   1  12     1251.23     1258.88     20.65 o 
   3   1  12      201.35      211.15      5.51 o 
   4   1  12      332.64      362.41      8.54 o 
   5   1  12        7.42        6.83      2.07 o 
   6   1  12       47.36       43.97      3.80 o 
   7   1  12      118.76      115.91      3.78 o 
   8   1  12       10.37        8.24      2.34 o 
   9   1  12        4.03        2.06      2.28 o 
  10   1  12        1.11        5.61      2.92 o 
  11   1  12        0.00        1.43      3.36 o 
 -20   2  12       15.82       14.53      2.85 o 
 -19   2  12       46.43       37.71      3.40 o 
 -18   2  12        1.72       -0.42      3.86 o 
 -17   2  12       26.99       25.48      2.64 o 
 -16   2  12       85.99       96.72      3.44 o 
 -15   2  12      138.09      146.52      3.93 o 
 -14   2  12       34.47       35.24      2.24 o 
 -13   2  12      219.09      205.32      4.56 o 
 -12   2  12       29.61       29.89      2.02 o 
 -11   2  12       16.93       14.00      1.62 o 
 -10   2  12        0.08       -0.73      1.29 o 
  -9   2  12       10.77        6.37      1.31 o 
  -8   2  12       12.98       15.07      1.52 o 
  -7   2  12      106.48      117.72      3.12 o 
  -6   2  12      770.97      771.36     10.72 o 
  -5   2  12      264.91      259.88      5.15 o 
  -4   2  12     1126.63     1176.67     17.00 o 
  -3   2  12        9.93        8.51      1.59 o 
  -2   2  12        1.00        0.26      1.34 o 
  -1   2  12        5.91        3.22      1.43 o 
   0   2  12       34.18       31.73      2.42 o 
   1   2  12       80.99       73.81      2.95 o 
   2   2  12      254.04      260.21      5.44 o 
   3   2  12        1.87       -1.47      1.47 o 
   4   2  12      287.88      297.79      8.87 o 
   5   2  12        9.53       12.58      2.99 o 
   6   2  12       24.05       16.64      3.20 o 
   7   2  12       51.33       64.83      4.80 o 
   8   2  12        2.04        2.49      3.82 o 
   9   2  12        7.89       12.28      2.68 o 
  10   2  12        7.71        5.12      4.76 o 
 -20   3  12      210.19      225.01      6.80 o 
 -19   3  12       12.38       13.91      2.74 o 
 -18   3  12       29.49       29.11      3.07 o 
 -17   3  12       67.07       64.52      3.87 o 
 -16   3  12       31.22       30.95      3.66 o 
 -15   3  12       94.79       93.44      5.38 o 
 -14   3  12       53.98       51.05      4.09 o 
 -13   3  12       78.65       73.09      4.60 o 
 -12   3  12       46.41       41.96      3.68 o 
 -11   3  12       78.59       80.05      4.54 o 
 -10   3  12      422.35      423.92      9.88 o 
  -9   3  12        4.18        2.65      2.21 o 
  -8   3  12      613.29      637.10     12.94 o 
  -7   3  12       25.35       30.22      2.90 o 
  -6   3  12      239.76      261.79      8.81 o 
  -5   3  12      240.79      244.70      8.47 o 
  -4   3  12      419.80      402.93     11.37 o 
  -3   3  12       21.14       21.10      3.40 o 
  -2   3  12       21.01       17.04      3.20 o 
  -1   3  12      102.00       99.57      5.55 o 
   0   3  12       21.08       21.60      3.47 o 
   1   3  12       33.58       41.25      4.09 o 
   2   3  12      181.13      194.71      7.54 o 
   3   3  12      282.58      305.06      7.69 o 
   4   3  12      126.27      110.12      4.66 o 
   5   3  12       21.76       25.74      3.52 o 
   6   3  12        2.56       -1.53      2.68 o 
   7   3  12       98.39       96.95      9.22 o 
   8   3  12       95.99      102.82      6.02 o 
   9   3  12       26.97       26.15      4.16 o 
 -18   4  12        2.81        0.91      3.14 o 
 -17   4  12       16.40       15.30      3.50 o 
 -16   4  12       15.63       13.38      3.36 o 
 -15   4  12        0.51        5.08      3.38 o 
 -14   4  12       37.04       46.78      4.18 o 
 -13   4  12       46.68       43.86      3.99 o 
 -12   4  12      165.34      170.43      6.39 o 
 -11   4  12        4.01        3.93      2.31 o 
 -10   4  12      152.90      176.60      6.23 o 
  -9   4  12       97.02       88.07      4.68 o 
  -8   4  12        0.18       -1.86      3.90 o 
  -7   4  12       70.20       66.81      5.22 o 
  -6   4  12       83.93       73.80      5.36 o 
  -5   4  12      128.57      137.61      6.71 o 
  -4   4  12       51.21       36.41      4.14 o 
  -3   4  12       80.40       90.72      5.64 o 
  -2   4  12      534.37      539.38     14.44 o 
  -1   4  12      193.85      169.60      7.37 o 
   0   4  12       35.58       28.52     10.88 o 
   1   4  12       49.12       55.46     12.81 o 
   2   4  12      176.78      195.73      8.00 o 
   3   4  12        0.61        2.19      2.84 o 
   4   4  12       14.76       13.86      3.38 o 
   5   4  12        1.51        5.23      7.78 o 
   6   4  12       12.05       13.22      3.67 o 
   7   4  12      159.85      169.34     10.56 o 
   8   4  12       64.60       54.46      7.06 o 
 -16   5  12       44.48       47.26      4.87 o 
 -15   5  12       65.80       71.37      5.28 o 
 -14   5  12       10.63        4.13      3.00 o 
 -13   5  12        0.05       -2.50      2.62 o 
 -12   5  12        1.59        2.25      2.69 o 
 -11   5  12       16.08       13.09      2.95 o 
 -10   5  12        6.49        2.66      3.58 o 
  -9   5  12        2.37        2.99      3.56 o 
  -8   5  12        3.07        3.81      3.55 o 
  -7   5  12       31.28       33.46      6.21 o 
  -6   5  12      105.88       79.66      8.96 o 
  -5   5  12      155.16      132.86     10.11 o 
  -4   5  12        2.20       -2.57      3.21 o 
  -3   5  12       78.62       69.53      8.54 o 
  -2   5  12        2.63        2.78      4.09 o 
  -1   5  12        4.84        9.60      4.87 o 
   0   5  12        5.83       11.94      4.97 o 
   1   5  12       19.94       17.14      5.49 o 
   2   5  12        4.46        2.61      4.37 o 
   3   5  12        5.76        2.37      4.64 o 
   4   5  12        1.00       -1.03      4.62 o 
   5   5  12       41.62       55.43      5.41 o 
   6   5  12        2.27        8.87      3.00 o 
 -14   6  12       27.52       22.91      7.90 o 
 -13   6  12        0.61       -3.20      4.28 o 
 -12   6  12        2.02        3.92      4.75 o 
 -11   6  12       40.15       39.50      7.38 o 
 -10   6  12        0.38        0.77      4.45 o 
  -9   6  12        7.17        6.10      4.78 o 
  -8   6  12       43.35       48.23      7.82 o 
  -7   6  12       10.27       10.85      5.10 o 
  -6   6  12      177.88      160.14     12.05 o 
  -5   6  12        0.78       -3.41      3.74 o 
  -4   6  12       35.09       36.73      7.23 o 
  -3   6  12        4.31        4.74      4.27 o 
  -2   6  12      123.32      107.85     11.32 o 
  -1   6  12        0.24       -3.79      3.79 o 
   0   6  12       34.47       51.15      8.23 o 
   1   6  12        7.85       12.22      5.55 o 
   2   6  12        1.09        4.38      5.16 o 
   3   6  12        9.58       14.06      5.89 o 
  -8   7  12        4.64        1.99      5.10 o 
  -7   7  12       21.36       32.89      7.40 o 
  -6   7  12       15.24       22.34      6.71 o 
  -5   7  12      156.08      199.98     14.44 o 
  -4   7  12       17.80       12.76      5.98 o 
  -3   7  12        1.85        1.35      4.96 o 
 -21   1  13       38.26       39.97      3.76 o 
 -20   1  13       23.98       23.31      2.41 o 
 -19   1  13        0.19       -0.68      1.67 o 
 -18   1  13       11.47       14.86      2.09 o 
 -17   1  13       77.60       73.05      3.24 o 
 -16   1  13      101.31      109.79      3.67 o 
 -15   1  13      298.64      310.67      6.12 o 
 -14   1  13        3.90        4.96      1.61 o 
 -13   1  13        8.79        6.37      1.61 o 
 -12   1  13        6.15        1.68      1.39 o 
 -11   1  13      174.01      178.84      4.18 o 
 -10   1  13       59.50       53.00      2.48 o 
  -9   1  13       21.69       19.14      1.74 o 
  -8   1  13      226.96      220.34      4.53 o 
  -7   1  13       17.17       17.43      1.68 o 
  -6   1  13       71.05       73.16      2.69 o 
  -5   1  13       91.91       93.89      2.91 o 
  -4   1  13        0.00       -1.16      1.35 o 
  -3   1  13        2.15        3.49      1.44 o 
  -2   1  13       73.27       85.08      3.02 o 
  -1   1  13        8.55        4.72      1.53 o 
   0   1  13       31.37       37.18      2.30 o 
   1   1  13      109.47      109.36      3.99 o 
   2   1  13       13.32       14.65      2.16 o 
   3   1  13      110.40      106.74      4.05 o 
   4   1  13        0.91        0.85      1.85 o 
   5   1  13       26.49       20.45      2.51 o 
   6   1  13      102.89      108.93      3.72 o 
   7   1  13      102.71      102.14      6.41 o 
   8   1  13      235.41      244.84      8.88 o 
   9   1  13       81.32       82.11      6.17 o 
 -20   2  13        7.40        4.78      2.47 o 
 -19   2  13       10.52       10.49      2.75 o 
 -18   2  13       74.42       70.01      4.13 o 
 -17   2  13      319.89      311.99      6.76 o 
 -16   2  13      237.58      236.05      5.25 o 
 -15   2  13       25.69       23.67      2.07 o 
 -14   2  13      281.09      280.70      5.65 o 
 -13   2  13      300.38      320.14      6.03 o 
 -12   2  13       76.78       80.63      2.99 o 
 -11   2  13      559.02      579.77      8.95 o 
 -10   2  13       56.87       50.62      2.44 o 
  -9   2  13      315.53      334.40      5.93 o 
  -8   2  13        2.62        2.19      1.29 o 
  -7   2  13        0.34       -1.13      1.13 o 
  -6   2  13        1.95       -0.69      1.90 o 
  -5   2  13      756.68      799.86     12.38 o 
  -4   2  13      240.09      249.78      8.70 o 
  -3   2  13        0.36       -1.33      1.33 o 
  -2   2  13       29.59       36.07      2.26 o 
  -1   2  13       90.44       83.25      3.10 o 
   0   2  13       44.26       43.35      2.45 o 
   1   2  13     1015.04     1016.51     15.31 o 
   2   2  13      333.50      327.62      6.43 o 
   3   2  13      402.74      380.78     10.48 o 
   4   2  13      340.46      344.97      9.93 o 
   5   2  13       81.24       82.99      9.44 o 
   6   2  13       71.77       78.94      5.22 o 
   7   2  13        0.06       -2.02      2.80 o 
   8   2  13        1.16        0.59      2.30 o 
   9   2  13       35.58       30.78      3.31 o 
 -19   3  13        0.74        0.36      2.20 o 
 -18   3  13       11.35       11.78      2.65 o 
 -17   3  13        6.19        0.56      2.20 o 
 -16   3  13       24.66       27.23      3.74 o 
 -15   3  13       39.76       33.10      4.72 o 
 -14   3  13       41.66       36.07      3.66 o 
 -13   3  13       18.42       15.18      2.85 o 
 -12   3  13        5.31       11.43      2.63 o 
 -11   3  13        6.84       11.78      2.65 o 
 -10   3  13        4.49        2.77      2.20 o 
  -9   3  13       44.58       50.70      4.71 o 
  -8   3  13        1.06        0.45      2.23 o 
  -7   3  13      107.36      109.29      5.94 o 
  -6   3  13      237.67      268.07      9.12 o 
  -5   3  13       77.90       82.52      9.09 o 
  -4   3  13       21.63       18.77      3.44 o 
  -3   3  13      109.75      123.13      6.92 o 
  -2   3  13       22.49       25.43      3.68 o 
  -1   3  13       42.55       41.90      9.13 o 
   0   3  13       35.34       29.75      3.79 o 
   1   3  13       10.79        6.67      2.87 o 
   2   3  13        7.25        4.05      2.20 o 
   3   3  13       64.53       64.67      5.72 o 
   4   3  13       15.72       18.10      3.30 o 
   5   3  13      115.19      103.99      8.95 o 
   6   3  13       52.03       50.25      4.71 o 
   7   3  13      144.66      129.26      6.53 o 
   8   3  13       84.90       69.19      8.69 o 
 -18   4  13       93.40      115.27      6.71 o 
 -17   4  13       46.00       44.37      4.64 o 
 -16   4  13       54.04       53.97      4.81 o 
 -15   4  13       32.41       35.93      4.18 o 
 -14   4  13      225.16      259.57      8.30 o 
 -13   4  13        4.74       -0.34      2.47 o 
 -12   4  13       73.65       89.63      5.53 o 
 -11   4  13       34.68       38.81      4.96 o 
 -10   4  13      181.96      174.18      6.80 o 
  -9   4  13       19.49       12.78      3.40 o 
  -8   4  13      178.68      171.54      7.61 o 
  -7   4  13       17.69       18.13      3.73 o 
  -6   4  13       12.37        9.50      3.36 o 
  -5   4  13       42.81       42.05      4.51 o 
  -4   4  13       29.09       34.43      4.31 o 
  -3   4  13      140.24      153.27      8.47 o 
  -2   4  13       15.82       11.79      4.91 o 
  -1   4  13       15.13       25.33      3.90 o 
   0   4  13        8.25       11.06      3.26 o 
   1   4  13       90.76       83.83      5.90 o 
   2   4  13        1.27       -0.13      2.81 o 
   3   4  13      140.33      162.50      7.58 o 
   4   4  13       32.76       31.07      4.37 o 
   5   4  13      121.89      108.70      6.85 o 
   6   4  13      117.23      115.83      9.18 o 
   7   4  13      170.57      167.19     10.66 o 
 -16   5  13      192.76      218.79      8.95 o 
 -15   5  13       56.72       72.62      5.49 o 
 -14   5  13       55.50       56.56      4.82 o 
 -13   5  13        5.84        1.80      2.92 o 
 -12   5  13        5.16        3.42      3.58 o 
 -11   5  13        0.80       -2.87      2.87 o 
 -10   5  13      195.00      217.19      9.32 o 
  -9   5  13       16.65       21.62      4.13 o 
  -8   5  13       65.96       84.26      6.23 o 
  -7   5  13        0.42        0.54      3.59 o 
  -6   5  13        0.77        3.24      3.94 o 
  -5   5  13       23.73       15.58      5.09 o 
  -4   5  13        3.24        4.28      4.23 o 
  -3   5  13      118.01       99.63     10.26 o 
  -2   5  13       11.00        9.50      4.97 o 
  -1   5  13       18.81        4.21      4.59 o 
   0   5  13      150.73      130.13     10.89 o 
   1   5  13      189.11      214.24      9.10 o 
   2   5  13       15.37       10.42      5.23 o 
   3   5  13       56.73       57.01      5.53 o 
   4   5  13        1.83        5.04      6.94 o 
   5   5  13       27.76       38.52      7.39 o 
 -12   6  13       23.29       33.33      7.32 o 
 -11   6  13      123.19      132.10     11.51 o 
 -10   6  13       28.79       21.23      6.42 o 
  -9   6  13       19.41       20.16      6.17 o 
  -8   6  13        0.31        1.07      4.38 o 
  -7   6  13        6.58        2.09      4.54 o 
  -6   6  13        2.03        3.85      4.58 o 
  -5   6  13        5.43        8.04      5.04 o 
  -4   6  13       11.01        5.62      4.89 o 
  -3   6  13       53.62       51.64      8.64 o 
  -2   6  13        1.03        3.68      4.85 o 
  -1   6  13       43.97       44.42      8.23 o 
   0   6  13      108.73      106.31     11.40 o 
   1   6  13       20.84       17.06      6.28 o 
 -20   0  14      102.70       84.16     10.23 o 
 -19   0  14       25.45       26.51      3.96 o 
 -18   0  14       36.56       26.13      3.79 o 
 -17   0  14      197.95      185.10      7.70 o 
 -16   0  14      232.91      234.12      8.96 o 
 -15   0  14        6.22        5.42      2.62 o 
 -14   0  14       45.82       45.81      3.51 o 
 -13   0  14       68.64       52.00      3.07 o 
 -12   0  14        2.07        4.61      1.87 o 
 -11   0  14      329.72      378.25      8.19 o 
 -10   0  14       71.41       74.25      3.54 o 
  -9   0  14     1085.13     1090.90     19.18 o 
  -8   0  14      185.65      191.84      5.24 o 
  -7   0  14       46.69       41.38      2.73 o 
  -6   0  14      198.64      188.53      5.19 o 
  -5   0  14      256.40      266.81      6.29 o 
  -4   0  14       17.16       19.86      2.11 o 
  -3   0  14        1.30        2.24      2.60 o 
  -2   0  14      328.19      354.62     18.73 o 
  -1   0  14       33.58       30.30      2.82 o 
   0   0  14      506.77      520.82     12.08 o 
   1   0  14       13.57       13.51      2.42 o 
   2   0  14       57.03       57.80      2.93 o 
   3   0  14        9.38       15.59      4.31 o 
   4   0  14       98.73       94.40      4.51 o 
   5   0  14        1.39       -0.54      2.08 o 
   6   0  14       23.94       19.50      4.96 o 
   7   0  14      439.23      446.85     16.97 o 
   8   0  14       17.12       22.87      5.26 o 
 -20   1  14      106.55      112.72      4.73 o 
 -19   1  14      117.96      108.17      3.95 o 
 -18   1  14        1.20        3.66      2.45 o 
 -17   1  14      820.70      797.29     12.17 o 
 -16   1  14       10.70        9.94      1.86 o 
 -15   1  14      345.99      351.05      6.67 o 
 -14   1  14        9.06        4.46      1.72 o 
 -13   1  14        3.67        3.21      1.60 o 
 -12   1  14       15.32       17.48      2.27 o 
 -11   1  14       52.17       46.30      2.45 o 
 -10   1  14      188.16      187.69      4.30 o 
  -9   1  14       64.71       65.64      2.71 o 
  -8   1  14        8.07        4.78      1.43 o 
  -7   1  14       10.05        6.86      1.49 o 
  -6   1  14      126.36      145.17      3.61 o 
  -5   1  14      161.66      171.15      6.08 o 
  -4   1  14      219.91      236.30     11.18 o 
  -3   1  14       58.72       56.78      3.16 o 
  -2   1  14       55.43       44.92      2.52 o 
  -1   1  14       37.60       39.52      2.76 o 
   0   1  14       16.67       13.48      3.52 o 
   1   1  14      275.63      278.87      6.67 o 
   2   1  14        0.80        3.59      1.91 o 
   3   1  14      163.80      154.54      4.87 o 
   4   1  14       31.25       34.81      2.95 o 
   5   1  14       82.75       84.64      4.73 o 
   6   1  14        5.31        3.01      1.88 o 
   7   1  14       54.32       55.06      4.71 o 
   8   1  14        8.44        4.03      2.45 o 
 -20   2  14       77.56       84.55      4.64 o 
 -19   2  14       35.76       33.09      3.30 o 
 -18   2  14        3.26        0.37      3.05 o 
 -17   2  14      180.10      187.13      4.81 o 
 -16   2  14       53.35       48.62      2.76 o 
 -15   2  14        0.34        1.46      1.57 o 
 -14   2  14        0.86       -0.99      2.18 o 
 -13   2  14      106.66       97.54      4.95 o 
 -12   2  14       55.12       56.12      2.72 o 
 -11   2  14      306.56      289.12      5.61 o 
 -10   2  14       90.00      101.07      3.24 o 
  -9   2  14      173.00      195.05      4.36 o 
  -8   2  14       37.91       36.81      2.18 o 
  -7   2  14       72.21       65.71      2.95 o 
  -6   2  14      101.32      121.22      4.05 o 
  -5   2  14       47.71       45.92      2.57 o 
  -4   2  14        2.07        1.27      1.51 o 
  -3   2  14       27.63       33.31      2.28 o 
  -2   2  14       10.64        8.92      1.71 o 
  -1   2  14       12.34       12.86      1.86 o 
   0   2  14      148.72      148.17      4.13 o 
   1   2  14      182.88      181.62      8.04 o 
   2   2  14        0.14        1.07      2.48 o 
   3   2  14       45.21       51.54      5.72 o 
   4   2  14       72.13       72.30      4.98 o 
   5   2  14        2.26        5.25      3.01 o 
   6   2  14       72.85       69.89      8.29 o 
   7   2  14        0.01       -2.91      2.91 o 
   8   2  14        7.18        5.11      3.62 o 
 -19   3  14        7.07        5.64      2.62 o 
 -18   3  14        9.45        4.06      2.44 o 
 -17   3  14        3.42        2.99      2.37 o 
 -16   3  14        4.42        2.49      2.98 o 
 -15   3  14      101.55      108.49      5.80 o 
 -14   3  14       17.89       16.06      3.21 o 
 -13   3  14       12.58       12.84      2.97 o 
 -12   3  14       11.04        9.99      2.75 o 
 -11   3  14      414.58      408.02     10.13 o 
 -10   3  14       30.62       31.78      3.37 o 
  -9   3  14      447.15      470.67     13.36 o 
  -8   3  14       25.74       19.78      3.67 o 
  -7   3  14      228.13      227.86      8.66 o 
  -6   3  14       39.30       42.91      4.54 o 
  -5   3  14      802.49      815.51     19.63 o 
  -4   3  14        0.53       -0.25      2.74 o 
  -3   3  14       21.82       22.49      3.68 o 
  -2   3  14      375.83      393.91     11.74 o 
  -1   3  14       38.80       31.25      4.00 o 
   0   3  14      412.90      414.52     12.12 o 
   1   3  14      128.75      117.05      4.86 o 
   2   3  14        3.12        1.51      2.27 o 
   3   3  14       21.37       21.24      5.69 o 
   4   3  14       10.62       14.62      3.39 o 
   5   3  14       54.80       39.71      4.34 o 
   6   3  14        4.45        4.84      3.31 o 
   7   3  14      657.55      654.45     16.55 o 
 -17   4  14       99.87       95.09      6.15 o 
 -16   4  14      102.22      111.36      7.28 o 
 -15   4  14       51.86       52.33      4.76 o 
 -14   4  14        4.01        3.45      2.95 o 
 -13   4  14       93.97       95.31      5.59 o 
 -12   4  14       10.75        6.78      2.81 o 
 -11   4  14       99.13      102.04      6.88 o 
 -10   4  14        0.10        2.83      3.16 o 
  -9   4  14       71.77       78.78      6.08 o 
  -8   4  14      124.26      130.32      7.05 o 
  -7   4  14       15.92       22.72      4.00 o 
  -6   4  14       19.28       17.13      4.82 o 
  -5   4  14       85.91      101.39      9.63 o 
  -4   4  14        5.13        8.31      3.95 o 
  -3   4  14       10.20       14.47      3.46 o 
  -2   4  14       12.34       11.06      3.59 o 
  -1   4  14        3.04        5.56      6.48 o 
   0   4  14       50.87       43.61      9.82 o 
   1   4  14      118.30      126.26      6.94 o 
   2   4  14       40.27       47.20      5.01 o 
   3   4  14        9.40       10.46      3.59 o 
   4   4  14       21.19       26.08      5.91 o 
   5   4  14       53.92       45.04      7.00 o 
 -15   5  14      145.52      141.60      6.93 o 
 -14   5  14        4.17        1.79      4.04 o 
 -13   5  14       64.77       68.18      6.56 o 
 -12   5  14        8.78       12.43      4.11 o 
 -11   5  14       14.65       20.12      4.50 o 
 -10   5  14       26.31       23.45      4.64 o 
  -9   5  14        0.12        1.00      3.27 o 
  -8   5  14        0.00       -4.08      6.13 o 
  -7   5  14        0.70        2.24      3.48 o 
  -6   5  14        3.42        1.23      3.30 o 
  -5   5  14        3.13        5.59      3.54 o 
  -4   5  14       27.44       20.51      4.27 o 
  -3   5  14        5.90        5.09      6.63 o 
  -2   5  14        3.05        2.64      3.36 o 
  -1   5  14        1.15        1.39      5.33 o 
   0   5  14        6.25        8.03      7.55 o 
   1   5  14        0.60        8.46      5.92 o 
   2   5  14       20.22       27.90      5.21 o 
   3   5  14        0.04        4.82      3.65 o 
 -11   6  14        3.12        3.59      5.17 o 
 -10   6  14       15.00       17.85      6.32 o 
  -9   6  14        3.76        0.92      4.43 o 
  -8   6  14        3.94        5.73      5.02 o 
  -7   6  14       85.56      116.93     11.84 o 
  -6   6  14       14.26       12.53      5.52 o 
  -5   6  14       18.48        5.94      5.41 o 
  -4   6  14       26.04       19.64      6.37 o 
  -3   6  14        1.80       -3.35      5.09 o 
  -2   6  14       28.73       36.71      7.78 o 
  -1   6  14        3.46        8.33      5.94 o 
 -20   1  15        5.90        5.25      2.31 o 
 -19   1  15        1.86        0.14      1.84 o 
 -18   1  15        1.59        1.17      1.82 o 
 -17   1  15      153.80      144.46      4.34 o 
 -16   1  15       10.58       11.47      2.04 o 
 -15   1  15       46.63       49.22      3.08 o 
 -14   1  15        9.06        2.67      1.63 o 
 -13   1  15       19.07       18.88      2.00 o 
 -12   1  15       24.85       23.57      2.11 o 
 -11   1  15      271.48      276.20      5.54 o 
 -10   1  15        4.44        0.56      1.48 o 
  -9   1  15       53.76       52.58      2.78 o 
  -8   1  15       18.57       18.41      1.84 o 
  -7   1  15      112.54      108.66      3.29 o 
  -6   1  15        6.00        2.38      1.56 o 
  -5   1  15      242.45      237.76      5.40 o 
  -4   1  15      106.71      111.34      4.52 o 
  -3   1  15       59.73       63.31      2.97 o 
  -2   1  15        6.80        5.14      1.85 o 
  -1   1  15       35.11       29.59      2.65 o 
   0   1  15        0.11        0.30      2.02 o 
   1   1  15      135.61      153.67      4.91 o 
   2   1  15        2.61        2.98      2.11 o 
   3   1  15       66.28       69.74      5.40 o 
   4   1  15        4.72        2.39      2.21 o 
   5   1  15        1.11        2.98      1.92 o 
   6   1  15       40.19       30.84      3.10 o 
   7   1  15       33.97       38.79      4.03 o 
 -19   2  15        1.94       -2.23      3.45 o 
 -18   2  15       36.68       24.70      3.03 o 
 -17   2  15      164.52      156.75      5.47 o 
 -16   2  15       76.68       92.07      3.60 o 
 -15   2  15      188.14      174.64      4.55 o 
 -14   2  15        7.33        8.35      1.79 o 
 -13   2  15      161.05      147.71      4.06 o 
 -12   2  15       97.14       92.08      3.29 o 
 -11   2  15      152.72      165.79      4.22 o 
 -10   2  15        1.24        1.34      1.64 o 
  -9   2  15      545.52      592.77     10.40 o 
  -8   2  15      218.76      210.37      5.09 o 
  -7   2  15       29.06       23.84      2.26 o 
  -6   2  15      274.07      275.48      5.96 o 
  -5   2  15      445.86      477.13      8.56 o 
  -4   2  15       10.62        7.54      1.81 o 
  -3   2  15       22.74       16.84      3.04 o 
  -2   2  15       20.42       20.88      2.12 o 
  -1   2  15        2.99        2.68      1.63 o 
   0   2  15        0.64        2.21      2.20 o 
   1   2  15       60.05       50.27      4.21 o 
   2   2  15       27.76       26.53      4.22 o 
   3   2  15       26.65       23.78      3.55 o 
   4   2  15       25.76       31.16      3.97 o 
   5   2  15        2.88        0.13      6.88 o 
   6   2  15       85.54       88.42      5.72 o 
 -18   3  15        2.54        0.36      2.44 o 
 -17   3  15       25.66       22.81      3.04 o 
 -16   3  15      138.90      147.65     10.25 o 
 -15   3  15        5.15       -1.52      3.60 o 
 -14   3  15        9.77        4.23      2.81 o 
 -13   3  15       94.06       86.33      5.41 o 
 -12   3  15        4.37        4.24      2.52 o 
 -11   3  15      107.34      112.18      5.40 o 
 -10   3  15       47.15       46.35      4.93 o 
  -9   3  15      476.51      467.14     13.55 o 
  -8   3  15      183.41      192.77      8.23 o 
  -7   3  15      373.71      355.01     11.19 o 
  -6   3  15       63.15       58.85      6.92 o 
  -5   3  15      557.45      561.43     15.17 o 
  -4   3  15        2.14        3.82      5.03 o 
  -3   3  15       56.90       67.29     10.47 o 
  -2   3  15        4.83        9.23      3.24 o 
  -1   3  15        4.44       10.29      2.73 o 
   0   3  15       90.80       89.31      4.63 o 
   1   3  15        5.15        3.62      6.72 o 
   2   3  15        4.33        3.18      3.06 o 
   3   3  15        1.78        3.93      3.19 o 
   4   3  15        3.89       -0.40      4.50 o 
   5   3  15        3.02       -3.14      3.72 o 
 -16   4  15       32.66       40.45      6.51 o 
 -15   4  15       26.80       28.39      4.04 o 
 -14   4  15        4.17        4.34      3.03 o 
 -13   4  15       99.32       93.12     10.27 o 
 -12   4  15       32.16       23.65      5.35 o 
 -11   4  15      128.67      106.63      7.16 o 
 -10   4  15        6.36       -0.11      3.28 o 
  -9   4  15        0.03       -1.52      3.06 o 
  -8   4  15       55.80       54.95     10.47 o 
  -7   4  15        0.48        0.79      5.57 o 
  -6   4  15       52.03       45.11     12.93 o 
  -5   4  15      143.57      143.99     12.00 o 
  -4   4  15        3.38        0.07      6.09 o 
  -3   4  15      223.95      219.96      9.01 o 
  -2   4  15       46.63       46.29      5.14 o 
  -1   4  15        5.59       12.67      3.81 o 
   0   4  15        2.24        5.48      3.53 o 
   1   4  15       35.05       39.49      4.93 o 
   2   4  15       54.25       42.99      4.97 o 
   3   4  15       36.29       53.99      7.26 o 
 -14   5  15        0.80       -2.48      3.80 o 
 -13   5  15      119.27      140.03      8.32 o 
 -12   5  15       13.71       15.78      4.57 o 
 -11   5  15       82.05       92.79      7.20 o 
 -10   5  15       26.35       20.43      4.68 o 
  -9   5  15       54.49       52.88     11.92 o 
  -8   5  15       54.68       63.29      6.07 o 
  -7   5  15      181.31      212.87      9.47 o 
  -6   5  15       22.53       18.50      4.53 o 
  -5   5  15      113.13       92.79      6.87 o 
  -4   5  15        0.77        1.23      3.40 o 
  -3   5  15        8.81       26.19      8.35 o 
  -2   5  15       56.31       50.12     11.43 o 
  -1   5  15        5.13        8.33      4.60 o 
   0   5  15        9.07       12.58      6.10 o 
   1   5  15      167.16      210.10      9.97 o 
  -7   6  15        8.18       19.49      6.47 o 
  -6   6  15       55.63       50.47      8.68 o 
 -19   0  16        3.44        3.23      3.04 o 
 -18   0  16       85.36       73.01      6.69 o 
 -17   0  16      405.85      413.16     24.27 o 
 -16   0  16       59.03       56.97      6.19 o 
 -15   0  16       33.03       37.86      4.12 o 
 -14   0  16       25.69       25.56      3.64 o 
 -13   0  16        3.77        2.56      2.58 o 
 -12   0  16      168.26      180.02      8.11 o 
 -11   0  16       82.10       59.48      4.81 o 
 -10   0  16        6.11        5.12      1.82 o 
  -9   0  16       45.03       58.22      3.44 o 
  -8   0  16        2.67       -0.26      1.59 o 
  -7   0  16      102.61      104.93      5.32 o 
  -6   0  16     1027.00     1043.61     27.05 o 
  -5   0  16       75.75       92.72      4.40 o 
  -4   0  16       56.85       64.05      5.67 o 
  -3   0  16      142.75      141.78      5.22 o 
  -2   0  16       93.66       83.29      4.14 o 
  -1   0  16        0.10       -1.44      1.44 o 
   0   0  16       34.00       23.23      2.79 o 
   1   0  16       60.57       53.27      5.95 o 
   2   0  16      301.96      301.91     13.01 o 
   3   0  16        3.38        0.29      3.89 o 
   4   0  16       63.03       51.40      6.44 o 
   5   0  16        6.79        6.05      4.34 o 
 -19   1  16       35.13       32.58      4.32 o 
 -18   1  16       58.46       60.74      4.01 o 
 -17   1  16        1.58        0.50      1.79 o 
 -16   1  16       37.32       39.30      3.53 o 
 -15   1  16       71.26       69.34      3.23 o 
 -14   1  16       30.79       27.00      2.78 o 
 -13   1  16       54.85       63.07      2.97 o 
 -12   1  16        0.00       -0.06      1.52 o 
 -11   1  16        3.30        2.59      1.58 o 
 -10   1  16      288.79      311.34      6.02 o 
  -9   1  16        0.04       -0.14      1.51 o 
  -8   1  16       14.36       11.87      2.18 o 
  -7   1  16       28.86       30.03      2.37 o 
  -6   1  16       51.48       55.26      2.87 o 
  -5   1  16       21.46       22.28      2.27 o 
  -4   1  16       30.12       34.38      2.78 o 
  -3   1  16        1.43        3.95      2.06 o 
  -2   1  16       32.94       34.23      2.94 o 
  -1   1  16       14.96       11.07      2.25 o 
   0   1  16      656.75      653.02     12.41 o 
   1   1  16      198.89      198.85      5.76 o 
   2   1  16      309.11      323.40      7.66 o 
   3   1  16      111.25      108.06      4.45 o 
   4   1  16       11.80       10.05      2.15 o 
   5   1  16       11.34        5.25      2.49 o 
 -18   2  16       19.44       28.11      3.14 o 
 -17   2  16       28.52       31.03      4.20 o 
 -16   2  16       17.72       12.86      2.16 o 
 -15   2  16       59.12       59.53      3.13 o 
 -14   2  16       31.85       31.16      2.43 o 
 -13   2  16       10.39        6.08      1.80 o 
 -12   2  16       87.82       82.32      3.28 o 
 -11   2  16       50.21       49.26      2.70 o 
 -10   2  16       24.65       27.20      2.42 o 
  -9   2  16      141.79      140.88      4.29 o 
  -8   2  16       53.20       43.08      3.49 o 
  -7   2  16       10.04        7.19      2.43 o 
  -6   2  16      272.76      293.56      7.49 o 
  -5   2  16       79.50       73.95      3.30 o 
  -4   2  16       42.78       35.68      2.53 o 
  -3   2  16        0.10        0.94      1.66 o 
  -2   2  16      119.03      107.61      4.15 o 
  -1   2  16        4.10        1.34      2.46 o 
   0   2  16        0.79       -2.14      3.22 o 
   1   2  16       11.56        9.58      3.12 o 
   2   2  16       39.57       35.52      4.14 o 
   3   2  16       11.47        9.40      3.26 o 
   4   2  16       20.91       16.41      3.60 o 
 -17   3  16       98.47      110.90      5.03 o 
 -16   3  16       14.35        8.88      2.88 o 
 -15   3  16       41.75       31.34      4.10 o 
 -14   3  16       22.50       27.90      3.74 o 
 -13   3  16        3.92        2.36      2.73 o 
 -12   3  16       55.28       58.78      5.60 o 
 -11   3  16       19.54        9.86      3.57 o 
 -10   3  16      318.03      328.22     11.15 o 
  -9   3  16       60.76       58.59      5.48 o 
  -8   3  16      115.16      114.38      6.67 o 
  -7   3  16        6.01        9.06      3.57 o 
  -6   3  16      801.77      744.49     18.85 o 
  -5   3  16      689.73      719.74     18.42 o 
  -4   3  16       94.01       85.49      6.05 o 
  -3   3  16       49.13       43.76      4.70 o 
  -2   3  16       80.79       74.16      7.51 o 
  -1   3  16       87.75       85.50      5.44 o 
   0   3  16       10.11       12.25      3.72 o 
   1   3  16       17.74       16.17      3.58 o 
   2   3  16        0.04        0.62      3.01 o 
   3   3  16        3.15        5.75      3.37 o 
 -15   4  16       41.60       48.15      5.87 o 
 -14   4  16       20.98       20.96      4.62 o 
 -13   4  16       36.13       39.84      5.39 o 
 -12   4  16        0.00       -2.11      3.81 o 
 -11   4  16        1.23        1.73      3.60 o 
 -10   4  16       20.82       23.96      5.17 o 
  -9   4  16        2.83        1.11      3.01 o 
  -8   4  16        4.72       -2.30      3.26 o 
  -7   4  16       85.74       66.11      5.88 o 
  -6   4  16       31.86       31.92      5.78 o 
  -5   4  16        9.87       11.69      3.80 o 
  -4   4  16       49.64       40.80      5.01 o 
  -3   4  16       11.87        4.71      3.61 o 
  -2   4  16       20.73       14.69      7.10 o 
  -1   4  16       14.78       14.47      4.13 o 
   0   4  16       55.91       52.19      8.21 o 
   1   4  16       48.80       47.40      7.00 o 
 -12   5  16        1.27        1.00      3.93 o 
 -11   5  16        0.05        1.53      5.08 o 
 -10   5  16        0.50       -1.24      3.74 o 
  -9   5  16        1.44       -1.40      3.77 o 
  -8   5  16        4.44        7.40      4.09 o 
  -7   5  16        8.31        4.62      3.94 o 
  -6   5  16        8.40        8.75      4.02 o 
  -5   5  16        0.26       -3.14      3.14 o 
  -4   5  16        0.18        0.66      7.66 o 
  -3   5  16       22.61       35.62      8.24 o 
  -2   5  16      138.14      135.81      8.01 o 
 -18   1  17       27.81       22.76      2.79 o 
 -17   1  17        0.79       -1.96      1.96 o 
 -16   1  17       11.24       12.83      2.10 o 
 -15   1  17        5.12        2.22      1.80 o 
 -14   1  17       52.72       46.64      4.09 o 
 -13   1  17        0.11       -0.90      1.62 o 
 -12   1  17       48.92       42.17      3.70 o 
 -11   1  17       64.81       66.09      4.02 o 
 -10   1  17       39.54       29.70      2.37 o 
  -9   1  17        0.73        0.95      1.68 o 
  -8   1  17        2.64        4.68      1.79 o 
  -7   1  17       33.59       25.03      2.32 o 
  -6   1  17       82.86       87.80      3.51 o 
  -5   1  17        0.33       -1.72      1.87 o 
  -4   1  17       69.69       62.65      3.54 o 
  -3   1  17       16.44       18.20      2.42 o 
  -2   1  17        0.71        1.62      3.46 o 
  -1   1  17        0.12        2.07      3.25 o 
   0   1  17       91.85       95.38      7.15 o 
   1   1  17        0.77       -1.39      2.13 o 
   2   1  17      223.04      226.65      7.31 o 
   3   1  17        1.93        2.96      1.94 o 
 -17   2  17        0.06       -2.30      2.30 o 
 -16   2  17      152.69      137.95      5.29 o 
 -15   2  17       18.65       16.77      2.18 o 
 -14   2  17       21.37       22.36      2.35 o 
 -13   2  17       13.28       14.83      3.07 o 
 -12   2  17      203.43      217.08      5.56 o 
 -11   2  17       41.15       38.09      2.76 o 
 -10   2  17        2.01       -0.72      1.91 o 
  -9   2  17        7.31        3.48      1.87 o 
  -8   2  17       27.29       23.21      2.33 o 
  -7   2  17       26.36       24.35      2.35 o 
  -6   2  17       37.37       39.41      2.68 o 
  -5   2  17       23.88       22.75      2.36 o 
  -4   2  17        0.01        2.31      2.34 o 
  -3   2  17       38.57       38.70      3.00 o 
  -2   2  17       27.23       42.05      5.55 o 
  -1   2  17      121.80      130.20      6.75 o 
   0   2  17      688.69      655.30     16.00 o 
   1   2  17        4.72        5.33      3.24 o 
   2   2  17      380.90      380.60     11.17 o 
   3   2  17        0.29       -1.84      4.31 o 
 -16   3  17        1.05       -0.53      2.31 o 
 -15   3  17        2.36        5.09      2.59 o 
 -14   3  17        0.48        3.22      3.64 o 
 -13   3  17       19.18       19.52      4.36 o 
 -12   3  17        2.46       -1.47      3.39 o 
 -11   3  17        3.53        6.24      3.63 o 
 -10   3  17        0.15        4.15      3.46 o 
  -9   3  17       61.87       78.37      9.70 o 
  -8   3  17        4.92        3.37      3.39 o 
  -7   3  17       58.12       57.54      6.17 o 
  -6   3  17       55.55       53.77      5.38 o 
  -5   3  17       18.13       27.65      6.44 o 
  -4   3  17       15.36       17.59      4.26 o 
  -3   3  17        0.72        0.71      2.42 o 
  -2   3  17       10.95        6.83      3.36 o 
  -1   3  17       10.89        9.18      3.45 o 
   0   3  17       23.93       14.62      3.72 o 
   1   3  17        0.19        0.98      3.08 o 
 -14   4  17        0.06        2.69      4.03 o 
 -13   4  17        0.43       -3.57      6.89 o 
 -12   4  17       14.50       18.40      4.56 o 
 -11   4  17       10.36       14.20      4.87 o 
 -10   4  17        3.90        6.80      4.80 o 
  -9   4  17        0.68        5.85      5.09 o 
  -8   4  17        2.26        3.22      4.66 o 
  -7   4  17        7.83        4.73      3.76 o 
  -6   4  17       20.06       17.61      4.31 o 
  -5   4  17       73.64       72.48      6.25 o 
  -4   4  17      147.00      126.36     27.75 o 
  -3   4  17        3.61        3.80      8.69 o 
  -2   4  17        0.49        3.14      5.13 o 
  -1   4  17       57.80       69.70      6.07 o 
 -17   0  18      178.40      202.70      8.80 o 
 -16   0  18       26.34       20.26      3.75 o 
 -15   0  18       16.89       18.35      5.44 o 
 -14   0  18       92.02      101.49      6.13 o 
 -13   0  18      117.38      133.02      6.65 o 
 -12   0  18       28.38       20.04      4.86 o 
 -11   0  18       61.45       46.25      4.38 o 
 -10   0  18        1.12        0.28      2.45 o 
  -9   0  18       18.61       21.14      4.38 o 
  -8   0  18        1.64       -1.13      3.21 o 
  -7   0  18       31.21       30.24      4.96 o 
  -6   0  18       72.81       48.80      5.82 o 
  -5   0  18       27.97       11.88      3.98 o 
  -4   0  18        1.50        3.71      3.44 o 
  -3   0  18        1.11        2.64      3.79 o 
  -2   0  18       20.51       16.98      4.59 o 
  -1   0  18       11.26        9.53      4.56 o 
   0   0  18       29.38       19.26      5.05 o 
   1   0  18      105.56      118.46      8.57 o 
   2   0  18      198.27      179.43     10.36 o 
 -17   1  18        3.70        1.69      2.14 o 
 -16   1  18       69.38       66.77      5.16 o 
 -15   1  18        0.32       -1.10      2.41 o 
 -14   1  18        0.02        0.24      1.98 o 
 -13   1  18       49.59       45.25      3.56 o 
 -12   1  18      586.36      622.20      9.98 o 
 -11   1  18       43.72       44.77      3.53 o 
 -10   1  18      152.13      131.24      4.32 o 
  -9   1  18       19.73       12.55      3.14 o 
  -8   1  18        1.76        1.26      1.81 o 
  -7   1  18        5.24        7.94      2.23 o 
  -6   1  18       11.51       10.64      3.17 o 
  -5   1  18        2.98        0.49      2.35 o 
  -4   1  18        0.53       -1.93      1.93 o 
  -3   1  18        4.49        8.95      2.25 o 
  -2   1  18        0.86       -0.35      2.97 o 
  -1   1  18      168.28      165.80      6.74 o 
   0   1  18       79.17       76.20      4.30 o 
   1   1  18       12.82       13.65      2.17 o 
 -16   2  18        8.35        3.12      2.44 o 
 -15   2  18       32.83       31.68      4.11 o 
 -14   2  18       15.86       12.66      2.60 o 
 -13   2  18       19.89       16.81      2.36 o 
 -12   2  18       58.13       62.23      3.39 o 
 -11   2  18       51.01       51.51      3.16 o 
 -10   2  18      114.88      118.91      4.29 o 
  -9   2  18       96.91       95.07      3.92 o 
  -8   2  18       75.38       67.04      3.38 o 
  -7   2  18        2.51        0.07      1.98 o 
  -6   2  18       10.15        4.43      2.01 o 
  -5   2  18        5.81        2.33      3.26 o 
  -4   2  18       17.98       23.84      4.04 o 
  -3   2  18       30.14       26.06      3.84 o 
  -2   2  18       81.10       69.74      5.15 o 
  -1   2  18       99.78      101.66      7.86 o 
   0   2  18        3.54        4.89      3.21 o 
 -14   3  18       37.78       23.34      3.50 o 
 -13   3  18        1.72        1.70      2.66 o 
 -12   3  18       92.39       89.50      5.65 o 
 -11   3  18       44.19       47.45      5.97 o 
 -10   3  18        2.47        8.81      3.88 o 
  -9   3  18       91.20       90.46      6.59 o 
  -8   3  18       19.89       30.35      5.07 o 
  -7   3  18      127.09      120.39      5.42 o 
  -6   3  18       57.84       50.66      4.07 o 
  -5   3  18        8.24       10.99      2.91 o 
  -4   3  18       82.96       81.90      4.81 o 
  -3   3  18       12.71        9.42      4.88 o 
  -2   3  18        6.03        6.42      4.68 o 
  -1   3  18        5.86        2.50      3.25 o 
 -11   4  18        0.50       -0.68      5.65 o 
 -10   4  18        2.62        1.10      3.76 o 
  -9   4  18        1.03        3.60      3.81 o 
  -8   4  18        2.98        2.15      3.98 o 
  -7   4  18       51.90       65.34      6.21 o 
  -6   4  18       60.45       53.16      7.75 o 
  -5   4  18        2.32        7.85      3.95 o 
 -15   1  19       14.14       13.81      2.63 o 
 -14   1  19        6.27       11.01      2.41 o 
 -13   1  19        3.83        2.59      2.38 o 
 -12   1  19        0.55       -0.89      2.65 o 
 -11   1  19        4.79        5.38      2.03 o 
 -10   1  19        0.22        0.34      1.93 o 
  -9   1  19       34.34       31.69      7.65 o 
  -8   1  19        2.40        3.50      2.22 o 
  -7   1  19       52.73       40.75      3.19 o 
  -6   1  19       70.68       69.52      3.83 o 
  -5   1  19      107.42      116.55      5.38 o 
  -4   1  19        2.75        0.55      2.14 o 
  -3   1  19       21.72       19.51      2.62 o 
  -2   1  19        5.30        3.84      2.35 o 
  -1   1  19       27.09       28.02      3.83 o 
 -14   2  19        7.15        6.94      2.82 o 
 -13   2  19      307.57      320.22      8.77 o 
 -12   2  19       98.74       84.52      9.18 o 
 -11   2  19      417.74      410.09     10.15 o 
 -10   2  19      141.52      145.50      5.90 o 
  -9   2  19       88.11       90.12      5.32 o 
  -8   2  19        0.24        1.07      2.61 o 
  -7   2  19      109.89      116.24      8.68 o 
  -6   2  19       23.37       24.54      3.83 o 
  -5   2  19        0.15        1.53      3.01 o 
  -4   2  19        1.07       -0.20      2.98 o 
  -3   2  19        0.79        4.12      3.01 o 
  -2   2  19        8.83        7.00      3.24 o 
 -12   3  19       19.67       16.67      6.37 o 
 -11   3  19        6.68        5.35      2.86 o 
 -10   3  19        7.54        6.77      2.95 o 
  -9   3  19      109.92      103.62     13.43 o 
  -8   3  19       18.91       12.26      3.15 o 
  -7   3  19      201.86      178.14      6.65 o 
  -6   3  19       58.82       49.87      5.32 o 
  -5   3  19        2.28       -1.90      3.13 o 
 -13   0  20       22.62       15.33      4.51 o 
 -12   0  20      243.35      259.52     12.53 o 
 -11   0  20       21.07        7.94      4.28 o 
 -10   0  20       11.88       -1.52      3.88 o 
  -9   0  20        7.78       -0.48      4.05 o 
  -8   0  20       69.39       47.90      6.22 o 
  -6   0  20       10.35        3.69      4.07 o 
  -5   0  20       55.84       31.64      5.67 o 
  -4   0  20        0.07        0.22      4.17 o 
 -13   1  20       44.12       40.20      4.61 o 
 -12   1  20       13.67       18.74      4.27 o 
 -11   1  20       86.04       69.53      4.95 o 
 -10   1  20        7.06        0.34      2.74 o 
  -9   1  20       60.28       59.18      4.62 o 
  -8   1  20        2.14        0.86      2.78 o 
  -7   1  20       29.55       25.72      3.71 o 
  -6   1  20        2.30       -4.15      4.15 o 
  -5   1  20       32.03       28.85      3.84 o 
 -10   2  20       68.21       71.32      8.30 o 
  -9   2  20       16.59       15.42      4.15 o 
  -8   2  20        1.79        3.56      4.17 o 
  -7   2  20       11.53       18.64      3.73 o 
                                                 
